# Supplementary material for: Regulation with cell size ensures mitochondrial DNA homeostasis during cell growth
Source: Nat Struct Mol Biol. 2023 Sep 7;30(10):1549–60. doi: 10.1038/s41594-023-01091-8 (PMC10584693; doi:10.1038/s41594-023-01091-8)
Supplement: Supplementary file 3 — Source data file for all main and Extended Data figures [file 41594_2023_1091_MOESM3_ESM.xlsx]

## Sheet: Fig. 1
Fig. 1b
Haploids grown on SCGE							Haploids grown on SCGE
	WT non-inducible	Whi5-inducible 0nM	Whi5-inducible 10nM	Whi5-inducible 30nM				WT non-inducible	Whi5-inducible 0nM	Whi5-inducible 10nM	Whi5-inducible 30nM
mtDNA / cell	19.5076	17.5773	66.1383	147.677			Cell volume [fL]	48.9537	40.3062	89.0575	189.34
St.D.	2.97523	5.88192	16.1712	53.0592			St.D.	1.90323	1.80617	9.58821	5.00703
Diploids grown on SCGE							Diploids grown on SCGE
	WT non-inducible	Whi5-inducible 0nM	Hormone inducible 15nM	Whi5-inducible 60nM				WT non-inducible	Whi5-inducible 0nM	Hormone inducible 15nM	Whi5-inducible 60nM
mtDNA / cell	51.7441	50.9296	87.0613	165.114			Cell volume [fL]	82.2995	72.3075	118.525	173.161
St.D.	6.20174	10.3154	25.7113	28.9311			St.D.	10.7628	6.36516	10.3585	5.76346
Haploids grown on SCD							Haploids grown on SCD
	WT non-inducible	Whi5-inducible 0nM	Hormone inducible 15nM	Whi5-inducible 60nM	Whi5-inducible 150nM			WT non-inducible	Whi5-inducible 0nM	Hormone inducible 15nM	Whi5-inducible 60nM	Whi5-inducible 150nM
mtDNA / cell	26.7873	20.2333	34.7778	53.0965	55.5584		Cell volume [fL]	57.4733	48.97	67.7867	91.3333	102.207
St.D.	2.29515	1.52283	6.13863	7.3496	3.85561		St.D.	2.69393	1.12281	4.86214	2.095	3.54995
Diploids grown on SCD							Diploids grown on SCD
	WT non-inducible	Whi5-inducible 0nM	Whi5-inducible 60nM	Whi5-inducible 150nM				WT non-inducible	Whi5-inducible 0nM	Whi5-inducible 60nM	Whi5-inducible 150nM
mtDNA / cell	67.0031	68.3475	88.5344	104.471			Cell volume [fL]	120.1	115.4	147.112	170.932
St.D.	9.92137	7.55115	11.4789	14.936			St.D.	2.77609	2.25536	10.3888	5.28693
Fig. 1c
haploids grown on SCGE										haploids grown on SCGE
Time after G1-arrest [h]	0	1	2	3	4	5	6	7		Time after G1-arrest [h]	0	1	2	3	4	5	6	7
mtDNA / cell	37.5676	51.3359	46.5702	53.6956	61.6419	88.975	76.5829	99.5831		Cell volume [fL]	54.5795	63.3713	67.5436	81.8801	106.806	138.571	164.349	196.736
St.D.	16.8286	13.1898	15.0599	16.6026	25.3399	20.5714	19.4465	36.651		St.D.	5.78796	13.374	10.788	7.87663	10.4164	10.5509	3.5196	7.40431
haploids grown on SCD										haploids grown on SCD
Time after G1-arrest [h]	0	1	2	3	4	5				Time after G1-arrest [h]	0	1	2	3	4	5
mtDNA / cell	37.9625	48.5389	52.0048	80.2939	105.047	133.828				Cell volume [fL]	80.4051	98.9468	143.817	206.748	275.652	336.047
St.D.	11.07	9.27478	9.93361	19.948	16.0645	16.3062				St.D.	19.0457	23.5578	31.5061	34.8923	35.3767	49.0053

## Sheet: Fig. 2
Fig. 2c/d/e																Fig. 2f
Haploids SCGE single cell data				Diploids SCGE single cell data				Haploids SCD single cell data				Diploids SCD single cell data					SCGE
Cell volume [fL]	Number of nucleoids	mtNetwork volume [arb. u.]		Cell volume [fL]	Number of nucleoids	mtNetwork volume [arb. u.]		Cell volume [fL]	Number of nucleoids	mtNetwork volume [arb. u.]		Cell volume [fL]	Number of nucleoids	mtNetwork volume [arb. u.]			WT	Whi5-inducible 0nM	Whi5-inducible 10nM	Whi5-inducible 30nM
18.3336	5	9.42299		187.457	62	74.0574		71.7808	7	17.9041		196.464	44	47.5724		Mean mitochondrial diameter [nm]	356.467	333.74	320.677	326.53
49.1515	5	16.402		174.254	57	86.8915		93.0256	16	21.1127		130.937	19	28.9021		St.D.	23.4361	4.5043	32.091	10.0605
38.5305	10	18.0102		150.143	59	69.7139		110.047	19	29.4118		208.263	31	46.5356		Mean cell volume [fL]	50.1543	47.2784	87.1699	166.544
39.4574	11	21.2171		159.97	59	79.7733		97.7566	12	21.0288		324.837	51	72.3226		St.D.	2.91292	9.05102	19.9162	21.882
33.5485	6	14.2271		152.653	42	62.5624		115.704	14	26.5753		311.066	42	61.7203
23.8859	14	16.5713		261.16	56	77.3736		174.366	18	32.1566		292.909	43	63.0072
20.5408	4	7.84325		135.92	45	59.7987		135.677	23	35.4601		159.766	28	49.0856			SCD
21.5843	3	10.702		211.917	58	67.1069		121.914	15	32.0347		198.522	31	49.3326			WT	Whi5-inducible 0nM	Whi5-inducible 60nM	Whi5-inducible 150nM
48.8699	11	21.654		161.334	37	64.9732		140.456	24	37.9879		224.93	25	50.7793		Mean mitochondrial diameter [nm]	409.127	408.903	393.807	417.273
33.1342	5	21.0668		195.725	53	74.6763		141.16	23	38.8601		215.139	35	59.6815		St.D.	29.9502	33.6009	34.3769	24.9681
35.1556	10	21.1174		273.872	61	96.5251		118.29	12	26.303		275.742	47	58.8299		Mean cell volume [fL]	63.0698	47.993	85.9391	102.229
28.1239	7	14.6655		265.362	56	68.6851		132.851	20	31.4332		155.319	24	42.4929		St.D.	2.40254	2.44273	12.6046	14.1575
35.3749	13	19.8543		192.884	51	92.5536		96.5726	10	20.4953		242.431	43	59.661
28.8631	13	18.398		324.586	109	152.077		106.687	15	29.043		256.118	39	59.05
19.2006	7	13.2726		285.298	111	143.643		141.35	27	38.0877		266.955	43	56.4873
44.2738	14	21.4372		309.421	70	104.914		176.925	18	47.0326		133.475	22	35.2669
81.5457	24	53.7552		159.825	65	80.1389		163.913	20	44.1138		193.444	29	52.2214
44.6177	10	23.6184		325.077	61	105.385		154.594	20	36.8609		202.309	33	49.904
37.9528	7	18.2856		399.759	117	163.779		119.864	20	34.2159		127.581	14	30.3742
49.9775	18	31.6105		242.413	58	78.5149		139.682	16	30.7889		521.233	67	110.535
65.13	15	31.8669		224.143	74	92.2607		120.892	8	28.2278		269.134	33	62.2078
40.4137	16	35.6073		450.08	114	156.251		198.727	23	49.8977		190.572	23	50.6622
28.029	12	23.1689		178.824	53	74.8489		105.856	18	28.0109		377.081	59	87.2604
40.5642	11	23.0992		372.894	84	96.8717		117.105	21	33.2867		224.587	27	63.0468
57.124	9	27.1467		646.842	165	238.117		158.539	18	29.874		227.858	42	66.3914
58.3599	13	30.6291		236.641	59	79.8825		132.76	19	31.4996		306.254	38	61.2882
35.8132	12	21.005		306.665	66	125.532		125.606	23	31.1514		247.79	35	61.0318
52.0949	12	31.9524		352.632	103	111.192		132.415	17	34.3299		201.573	28	46.6622
40.4471	8	21.0383		234.422	94	128.428		138.099	19	35.8384		214.577	33	55.1671
52.0222	9	28.2864		464.862	102	154.853		169.525	13	33.9848		285.348	32	62.4833
47.779	9	22.2381		336.233	111	177.903		110.764	11	24.136		244.207	34	55.9032
41.9316	16	32.4019		452.215	117	127.915		139.224	17	36.2214		287.908	34	58.4263
42.1199	8	23.916		482.296	129	177.949		159.77	16	40.9527		214.952	32	54.3899
52.8881	12	36.8831		419.278	127	136.971		376.388	55	105.603		719.37	98	154.977
48.4496	12	30.7145		206.214	57	74.0574		103.897	15	26.9203		271.683	34	45.8787
50.0106	9	25.7395		165.157	42	66.8236		115.364	14	29.3137		383.326	52	73.9672
34.9883	13	26.2998		244.176	63	81.744		171.954	22	36.9274		177.907	24	47.6025
40.9614	13	28.6473		301.316	62	76.9525		146.875	28	38.132		382.521	50	69.2011
33.9373	14	26.5341		327.345	121	119.423		90.0442	11	25.1966		280.677	48	66.5656
34.1126	11	23.9904		175.14	65	108.508		96.5971	15	29.3232		265.033	36	61.8644
36.2368	12	23.7482		276.204	115	169.452		200.565	22	43.3809		267.572	32	58.8204
41.1285	12	24.7438		366.139	96	109.101		123.013	15	35.4616		203.332	38	55.1465
43.1272	4	23.3651		294.337	58	101.758		168.749	25	47.088		282.571	48	73.6617
28.9152	10	17.7411		194.929	81	142.295		141.472	13	27.9191		294.049	42	68.8465
39.8246	13	23.8273		307.844	71	133.21		179.192	20	50.887		230.665	30	49.9008
65.9682	18	32.2199		262.828	73	113.617		123.411	10	25.0905		198.787	42	64.2086
42.6577	15	20.9196		268.274	60	79.2002		140.485	19	31.3873		199.435	27	49.7077
71.4297	19	38.8601		266.932	86	76.3621		111.776	12	31.6516		260.415	46	90.4277
31.5436	10	22.7842		337.977	112	184.284		182.339	20	46.8443		283.452	41	62.3677
42.0258	8	24.0869		256.728	58	98.1918		98.9215	18	36.0995		293.374	27	54.936
64.8647	14	30.5721		225.595	68	102.556		45.4495	8	11.5852		106.15	14	26.9172
65.7655	21	31.9413		311.082	120	142.04		58.501	10	15.6359		182.242	23	33.6445
49.5553	17	24.7929		60.8873	21	29.6698		57.7897	10	16.9402		235.871	36	60.8307
59.6711	17	32.7675		36.4567	15	27.5171		61.2518	9	16.3545		226.919	23	44.9495
73.1558	16	29.2314		32.1601	13	17.4562		81.4265	10	18.493		206.518	24	40.8229
59.8243	16	27.7577		57.8052	20	33.6112		112.646	13	25.9405		143.16	20	35.821
126.251	31	52.9147		51.4196	21	32.022		102.696	15	28.7327		119.389	26	38.9709
56.9739	16	29.2757		59.5618	21	27.5851		69.8128	8	19.1863		190.924	27	44.1043
65.8397	15	27.7988		59.5096	17	28.6124		59.7278	7	17.2742		185.399	20	49.8518
93.6405	29	57.9657		64.3842	18	28.7961		106.585	10	24.9876		197.445	27	47.1149
106.382	30	50.6717		97.6579	28	48.0884		76.9397	10	24.7122		133.86	22	32.8087
100.122	30	53.7726		46.7417	17	28.4858		112.531	16	27.5313		163.93	18	33.8471
103.707	30	48.4699		66.4203	19	35.1213		55.3554	8	16.7692		161.701	25	38.7382
92.9372	20	44.9875		55.7545	20	25.3058		78.2483	6	16.5587		282.619	38	57.0508
71.5841	15	40.6425		36.9176	12	27.4348		71.9968	10	23.4395		223.909	38	47.27
62.231	26	49.3801		43.8795	13	31.4664		103.417	13	29.8962		215.216	29	51.737
72.9574	27	54.8917		58.9075	16	33.6429		115.298	17	26.7984		248.509	26	50.9661
80.2796	14	44.424		30.8308	15	23.4934		86.9999	10	25.2235		164.494	27	54.9028
111.075	27	69.4623		39.8377	16	25.5638		82.5849	12	19.8559		207.402	30	49.3531
145.167	48	107.854		50.6497	21	46.974		61.3091	10	20.3402		146.205	23	36.337
110.746	29	67.0214		79.2803	24	40.0425		72.9237	8	23.8827		247.387	26	48.8719
85.8194	32	58.2237		57.0543	18	34.9298		73.7981	1	25.7094		169.901	28	42.0212
121.898	55	91.3791		81.4325	23	44.0061		90.0789	12	24.9385		184.224	35	56.7168
103.853	46	80.7436		85.6327	22	47.6705		108.89	14	30.39		198.806	20	46.0037
137.91	34	80.9288		65.7169	26	39.9507		44.5496	6	9.35809		209.68	34	60.0013
110.259	22	62.1857		100.116	27	67.7227		126.339	14	29.0208		191.709	21	47.3223
96.0051	32	66.6669		101.026	27	50.1794		67.7809	8	17.2947		162.054	22	32.8878
133.448	44	71.2145		70.1047	21	33.3564		73.3233	5	26.6481		347.576	47	77.1077
123.565	35	59.9459		105.381	24	46.2744		65.2595	7	16.4289		153.772	26	34.504
130.008	58	76.2814		73.3938	21	38.7129		101.755	10	26.5721		209.074	35	51.5597
127.971	43	72.3748		80.6044	22	46.295		91.7451	9	18.808		198.75	33	58.4057
133.285	56	79.224		94.247	29	56.4429		89.6657	13	25.0098		183.711	24	41.0825
88.3763	20	46.2333		73.0111	21	37.7062		77.9527	11	21.1697		227.269	39	59.4077
75.2064	21	48.4002		66.6879	19	37.13		79.2697	11	21.882		149.809	21	35.4965
112.276	22	49.6254		65.41	22	50.3187		84.9667	8	24.2785		231.408	30	49.3579
80.2582	23	45.9151		81.1625	13	45.7473		54.9689	8	18.751		257.502	36	43.5487
136.05	48	89.9893		103.233	26	54.7128		76.6672	12	20.2468		157.117	27	38.6164
134.255	45	79.0071		59.8976	21	39.0754		100.239	13	29.1237		171.741	23	40.3354
92.7904	32	52.6693		55.6173	13	38.4771		109.494	7	28.9148		159.864	32	39.3033
137.999	33	87.0467		89.102	27	44.9701		65.2048	16	20.8515		196.04	31	52.9511
110.571	27	60.4793		70.1355	24	42.2934		78.9322	11	22.9947		168.69	27	47.7402
81.6879	30	50.4295		68.2182	20	56.6883		93.1883	14	28.9528		208.677	35	64.8133
108.007	30	63.9918		74.4653	34	63.9142		65.6276	12	20.1044		167.156	23	36.8973
67.7762	27	54.7714		73.9314	22	60.7579		79.565	14	27.5851		188.593	28	46.9345
91.322	23	75.1844		87.8035	38	70.9296		96.8707	13	30.2618		210.288	34	54.7572
117.471	41	108.174		57.2581	23	41.8993		114.596	12	29.6397		262.096	31	57.5763
109.599	30	75.5042		69.8822	17	44.0251		89.0082	12	22.8428		143.899	22	36.5665
127.145	31	72.7009		108.781	23	58.3709		67.9993	11	25.6049		243.232	26	64.9494
84.7617	28	51.3603		74.6384	12	38.5847		53.3925	10	16.2532		177.43	22	41.4228
102.809	38	98.1618		77.9268	29	57.141		66.5123	5	15.9603		255.259	34	44.4921
174.136	53	90.0763		117.571	34	83.0087		127.783	18	23.2005		189.711	21	36.4684
223.162	41	97.0522		83.136	27	53.9879		70.1362	7	18.6639		178.189	21	36.8483
181.452	45	83.2572		78.7922	23	49.3658		125.733	15	29.7806		396.175	33	56.8656
181.159	50	92.1309		54.143	20	34.4011		136.448	13	22.8808		390.673	43	71.9775
131.275	44	84.1595		118.529	27	72.2038		96.2353	7	24.8277		285.78	37	62.2775
154.959	51	89.8152		100.592	45	52.9257		109.04	16	26.9726		287.938	48	61.6665
112.51	35	45.5399		180.146	40	63.118		134.262	17	28.8989		259.967	34	58.3266
110.434	37	66.1888		103.91	37	48.177		189.447	25	42.5087		365.622	58	100.758
112.484	37	58.0274		120.428	46	53.8407		118.765	18	28.1993		369.319	50	59.069
173.72	52	82.3233		103.376	36	59.995		128.962	14	27.4949		375.116	42	92.9271
116.094	43	60.0741		111.321	43	63.7005		79.9875	7	17.3011		193.299	28	44.834
122.687	41	67.2969		118.729	37	66.9265		81.8728	13	26.2777		278.977	18	78.7428
263.78	75	134.825		109.557	27	43.3476		151.16	16	37.35		311.138	60	71.7147
147.554	58	76.2988		124.262	36	65.752		97.5113	12	21.7553		259.617	28	54.5925
146.391	34	81.478		135.291	48	76.4523		223.069	18	41.741		337.974	42	79.8445
208.104	55	88.8385		124.518	45	62.5466		147.437	23	36.4889		359.579	44	69.5778
124.78	35	56.2878		96.0094	47	63.5074		204.282	32	54.0575		201.071	29	50.9835
161.451	42	97.0996		100.447	34	40.0758		139.269	15	32.0426		294.499	44	56.9542
261.738	75	136.865		171.893	56	119.76		162.475	20	45.1442		239.843	40	55.7196
197.353	70	111.583		109.257	38	56.7263		183.407	11	44.7374		265.944	35	57.8169
151.207	53	95.637		172.793	53	92.3145		240.866	20	51.642		369.497	37	74.9597
172.812	47	89.7344		231.889	53	87.3807		150.775	27	40.2705		450.395	68	108.365
204.413	69	110.676		185.083	40	85.4622		234.215	24	58.2158		620.988	67	94.7601
123.921	46	75.3396		146.074	44	74.6178		222.734	23	46.8363		326.456	51	64.0187
130.067	42	80.0645		239.993	61	111.45		95.4917	11	25.0509		400.552	67	111.466
198.162	81	119.233		254.98	42	89.4606		165.014	21	41.2614		211.388	37	51.8668
131.148	53	76.1896		176.78	69	88.4032		145.049	29	40.2705		341.815	43	82.5386
181.883	48	102.893		99.5224	40	67.7781		130.613	22	34.629		398.048	45	77.0158
169.489	68	104.541		130.867	50	68.1738		255.721	27	44.9432		206.961	33	53.6412
118	40	67.0246		146.614	42	73.1536		125.68	17	37.6935		269.744	37	59.7148
107.49	38	71.8572		246.474	78	159.939		236.198	34	52.9115		267.243	46	76.1183
129.62	39	75.2588		187.156	70	99.6164		100.086	17	28.2183		423.388	44	76.1057
182.272	65	103.89		164.444	34	63.338		162.195	22	42.8664		226.164	30	46.6369
106.091	33	66.1841		166.633	48	94.4182		226.572	34	50.5941		215.38	29	49.0524
153.688	39	94.6968		153.878	40	76.3289		127.673	16	35.0184		354.864	46	77.8152
195.201	53	127.05		155.809	46	67.1971		144.455	18	37.6508		427.049	36	74.1033
192.618	51	106.895		225.879	67	121.932		203.247	24	41.2044		323.471	56	80.5742
168.762	33	73.7472		291.985	64	127.838		117.834	17	36.8293		901.772	111	172.061
213.001	48	119.851		148.941	35	70.0321		163.927	25	43.8937		296.709	37	74.3772
208.372	46	102.459		240.95	67	91.7621		206.127	22	49.5494		350.643	41	68.9826
184.729	36	73.334		176.222	31	85.2881		213.366	28	47.6626		279.774	43	58.1066
167.912	85	128.262		185.295	33	80.1516		181.174	25	56.3211		357.753	51	92.2227
220.01	71	121.593		236.215	60	98.4245		120.087	17	34.485		334.781	30	68.4128
300.721	55	143.045		144.361	53	80.0249		139.723	19	40.0663		205.494	45	68.8339
142.488	55	96.0154		318.722	68	105.011		233.341	27	54.8094		207.676	32	47.6104
232.412	66	150.488		186.803	74	100.167		144.786	23	40.3465		257.068	37	69.5715
243.747	65	149.677		196.09	57	85.6363		193.439	19	37.1411		324.215	49	72.5774
117.11	38	77.0111		217.442	45	85.0712		198.337	25	49.0935		380.822	47	84.7736
200.196	52	150.7		181.871	59	101.65		132.404	21	36.0299		417.509	64	99.7003
288.831	62	154.993		235.322	89	149.658		141.988	22	38.2001		289.289	44	59.7069
28.0952	11	15.1262		178.768	35	62.4405		132.164	16	32.1091		139.6	19	22.2999
26.7394	8	15.3494		137.719	33	70.7317		221.265	22	56.788		107.744	11	24.6631
27.8772	13	21.0225		122.263	23	57.6159		202.483	28	57.2391		141.76	23	34.1526
19.8217	7	11.2956		208.931	64	119.407		39.3851	3	11.4982		185.052	29	39.9555
18.5952	10	11.8781		218.961	57	94.2868		43.271	5	9.44673		141.788	17	32.1898
20.9672	5	10.1432		249.423	76	142.397		54.2257	7	14.0181		198.689	33	52.0583
31.9867	10	19.2939		220.417	49	91.2762		98.8988	16	23.3446		184.338	28	41.9705
17.2999	3	8.0332		100.615	41	63.509		53.9397	7	15.9334		310.793	30	47.5344
17.0524	12	14.0545		184.938	48	87.4091		58.9219	12	17.9073		161.606	29	38.8395
35.8862	6	20.3339		232.552	56	95.178		97.8164	15	28.2104		356.313	41	53.6966
15.4683	6	14.2318		164.384	69	91.3775		124.066	11	28.9211		228.55	31	46.5103
39.1753	7	18.7526		277.18	99	127.105		86.1507	13	21.4261		225.198	27	52.9194
13.7772	2	9.50846		174.356	72	101.07		85.9744	14	24.7391		177.618	29	49.0223
42.0067	1	12.5919		178.453	101	89.1535		58.2013	5	17.9675		190.33	35	43.9111
16.191	9	11.2053		239.712	99	135.214		108.236	16	29.2693		228.045	30	38.6844
19.8195	3	11.3098		219.332	81	115.113		62.6923	7	17.9136		208.968	31	47.6294
35.4987	3	12.7597		192.753	66	101.698		90.9322	13	23.6912		236.002	32	50.2601
22.6191	9	12.2168		189.355	58	85.1883		123.36	12	28.842		168.851	27	40.2974
55.6902	6	31.5329		211.499	60	94.9263		91.6769	15	25.3754		180.702	32	41.589
64.9943	12	38.3077		243.259	65	86.2362		71.8719	8	23.6232		275.378	34	58.9518
49.2009	12	33.673		224.58	68	108.087		67.5904	14	17.9216		207.714	30	42.439
23.8221	7	17.2947		129.427	46	89.8721		163.024	22	41.9895		166.293	22	48.1739
27.341	6	21.7886		138.475	60	88.5124		78.5239	11	20.1788		103.841	14	27.3525
35.7672	4	13.7744		335.596	101	151.012		140.456	21	37.2187		227.451	33	48.0298
23.1197	5	16.3909		246.928	80	134.837		91.6603	12	30.9235		235.187	41	56.5585
51.8549	4	22.14		160.193	70	117.666		106.12	16	29.1016		151.559	21	38.1969
21.7747	7	15.2876		258.163	87	130.109		75.3562	8	17.0146		193.537	21	42.9377
58.0082	8	32.0552		363.959	90	150.624		88.4454	14	26.1225		268.429	47	64.0709
24.1546	12	22.6323		285.283	121	185.234		59.6333	9	16.8737		309.58	39	57.6539
34.5266	6	18.8206		325.769	69	146.375		57.014	8	16.1899		148.127	18	38.3393
23.4094	2	12.2516		244.191	80	122.304		63.3736	5	15.8211		316.171	37	54.9249
35.4027	13	23.7118		372.202	93	145.783		90.005	14	20.3481		165.372	23	39.9127
40.0736	9	21.6065		415.426	71	130.538		66.4431	12	18.8381		126.29	13	30.1257
38.2226	5	21.2124		193.783	74	105.453		122.003	13	26.8254		151.417	23	36.413
56.1195	16	45.0619		289.5	124	181.101		55.2243	5	18.1685		205.475	39	56.014
23.7673	5	18.8745		188.627	67	98.8092		117.916	13	25.8123		159.144	29	43.2352
49.0302	8	27.2353		155.089	69	111.548		107.941	14	34.0244		270.439	31	53.9071
58.0116	10	30.952		265.696	91	154.606		90.6678	9	25.1696		111.011	13	24.6267
27.2006	10	17.4863		182.974	66	100.713		77.6225	14	24.0774		207.838	24	59.0832
42.3353	8	29.1918		336.001	115	189.269		117.727	14	24.2278		189.985	29	51.0532
20.8844	6	17.9785		240.967	99	118.483		106.265	18	30.7953		235.171	29	47.1086
63.1756	9	32.3956		305.218	76	128.906		72.7717	8	22.2824		131.112	17	33.7442
31.3691	6	17.8852		350.427	81	159.547		85.3886	16	28.2389		153.893	25	42.7129
47.3642	7	21.5021		304.135	102	147.938		85.7513	5	26.4217		204.706	37	54.7318
68.2241	14	37.073		298.475	86	135.328		68.4923	11	20.2278		308.585	28	47.1592
48.7941	16	26.5436		305.697	100	149.759		78.948	6	24.7739		236.677	38	58.2205
38.6364	10	23.6532		286.467	69	126.774		102.827	12	28.0711		201.845	34	44.7137
47.5098	8	28.8895		227.459	81	121.445		87.4879	7	24.4463		266.158	34	80.647
65.6868	14	40.7928		269.779	106	176.078		55.391	7	15.6976		238.814	24	52.9115
70.4483	9	31.5202		306.107	82	163.198		87.5018	16	25.3754		202.797	35	42.0528
33.9056	4	19.1705		162.675	67	114.595		95.9589	10	23.6975		154.424	33	40.4193
54.5696	11	35.6516		241.418	81	151.547		95.8042	19	26.1859		142.001	23	30.7573
85.1118	9	31.5582		333.837	93	194.329		78.458	10	20.0078		190.016	26	36.8625
48.6258	4	13.7728		328.122	93	157.459		46.328	3	10.9394		405.186	43	67.1022
56.349	7	23.4015		347.839	108	189.232		51.8836	5	13.6826		283.067	36	55.2494
67.6677	14	28.6789		290.236	77	116.552		99.2838	17	31.8051		363.616	55	80.9541
43.0514	13	21.7775		289.85	94	156.411		105.165	15	26.6338		302.783	42	61.9388
62.0114	11	26.1526		294.996	73	137.649		73.7937	6	22.1827		153.005	17	29.7316
86.4097	26	25.9057		378.293	118	197.52		57.5573	7	16.2769		308.743	52	75.3158
60.3592	12	34.7667		293.427	102	146.323		82.7643	11	19.1309		453.646	60	85.0396
81.1237	16	35.5487		306.174	114	140.306		71.3168	8	21.5052		260.524	38	65.2502
64.4891	4	20.4304		93.8369	32	47.8969		82.5859	9	21.3533		157.313	24	41.8201
47.4739	17	31.7513		131.691	45	56.3036		152.333	19	28.9037		246.357	46	55.3998
40.436	6	22.2144		125.841	35	60.158		81.5769	10	17.6952		327.378	44	80.6518
50.3578	13	26.2144		129.505	34	57.8153		87.3903	8	23.506		352.109	63	91.9584
50.8284	4	22.6639		153.206	47	56.0361		105.942	18	25.8582		320.299	33	56.4224
21.6026	9	18.265		171.336	39	61.8786		108.192	13	26.7256		209.044	37	56.5585
27.9335	19	26.1305		128.328	43	70.9565		84.4136	13	18.0545		252.892	29	50.4707
35.3492	13	19.3462		172.603	39	60.2308		60.7097	13	18.2065		261.048	35	56.1232
65.8065	18	37.244		142.921	34	64.7452		105.922	18	23.487		312.814	49	87.6023
31.2322	10	19.2813		142.431	39	57.9562		56.9636	10	19.3288		299.402	41	63.4726
41.4876	5	17.3739		129.227	32	61.2977		85.0352	15	24.9433		316.149	55	74.021
34.409	14	27.2211		211.957	53	72.2877		127.029	8	26.7051		260.958	44	54.2538
57.361	14	28.5301		265.501	98	154.445		97.387	12	31.3429		241.592	34	53.6602
54.6147	12	25.8345		183.184	43	89.7265		61.9695	8	19.3826		260.055	41	56.1327
89.23	15	37.0857		250.116	78	112.84		98.6741	11	25.1744		295.712	35	62.8505
75.2159	8	25.1807		143.597	42	84.8607		55.6433	7	14.1606		248.248	47	55.3618
46.7766	10	25.4546		242.937	66	117.107		145.567	14	32.9227		439.311	47	73.9925
90.75	16	46.5308		263.926	74	165.669		71.9793	6	19.6248		257.639	51	82.7728
48.8805	18	36.0093		215.487	41	91.7447		75.4841	15	21.8899		337.694	50	70.3218
97.215	12	50.6179		196.514	53	73.1441		68.3967	7	19.5567		192.465	34	43.7877
86.5137	26	58.7714		181.335	47	71.061		84.833	11	18.7304		273.065	46	71.0737
77.5239	15	35.8605		217.85	53	98.3644		137.627	15	30.7129		350.024	47	74.3708
70.2727	11	28.0774		188.169	43	80.533		60.6497	5	17.6493		287.543	37	61.8897
82.9616	13	39.8558		182.392	39	75.4567		75.3067	13	23.1372		188.435	35	43.5961
40.7752	3	34.5863		229.723	73	124.275		96.8202	10	25.4308		307.404	36	67.6958
83.4557	22	44.4731		154.795	49	88.2243		70.846	6	18.6449		350.268	51	69.8105
74.6933	8	38.7556		130.314	30	64.6123		80.4559	10	22.3568		287.721	36	66.6526
73.9968	12	36.5792		157.886	46	76.2751		82.5588	21	29.1253		240.065	40	58.7666
103.141	20	57.0191		234.759	68	100.359		112.04	15	33.8661		246.818	35	49.1125
141.794	28	73.8912		229.565	48	102.861		96.1051	14	29.9215		252.599	36	71.4852
79.8541	10	44.2673		197.911	39	124.003		61.9928	6	17.7205		193.279	33	55.27
86.756	19	35.43		209.609	49	79.4456		53.4069	9	19.2085		203.858	29	46.1525
100.398	14	51.3365		205.318	56	113.136		73.8417	8	21.9738		376.925	46	75.1939
70.0528	10	32.6472		188.502	55	110.953		112.116	27	36.8277		388.535	50	71.7749
69.9021	17	36.5364		156.371	49	77.6522		118.763	14	31.4775		260.19	31	48.8561
51.6802	8	29.1031		118.404	30	60.598		75.5311	9	20.3845		208.301	34	49.7172
100.973	14	49.6428		151.111	35	68.1136		94.7003	11	22.265		334.696	43	75.8033
109.294	20	54.3757		249.352	59	119.089		80.1141	13	21.9579		198.432	35	49.3943
110.626	20	76.7721		161.712	40	88.093		84.7156	5	23.8669		182.714	16	27.7577
95.531	22	59.2811		145.001	54	107.403		107.284	19	35.1292		206.707	30	44.9891
119.527	21	55.2241		192.153	55	106.268		85.4585	9	26.5784		223.624	33	58.9882
118.256	32	66.9977		217.507	68	134.35		120.386	16	28.7027		106.857	19	39.3492
104.191	18	52.5079		264.916	65	133.889		51.1633	5	15.1024		172.362	27	59.7433
113.862	26	51.2843		150.658	41	68.7563		54.0842	8	18.0751		128.55	23	31.7197
93.4541	23	52.8529		268.001	80	139.347		64.2634	5	17.5781		214.66	26	54.8474
83.0168	16	37.616		204.976	62	115.08		87.7857	8	19.4475		181.458	24	54.0084
97.6579	8	28.4779		226.119	59	150.503		164.27	17	32.9622		194.716	26	49.684
103.437	8	42.0069		151.703	27	77.1409		59.1748	9	17.6588		214.591	36	52.2182
133.364	23	76.4603		171.238	47	88.8195		74.4992	6	20.2658		171.033	22	40.443
110.757	18	46.8063		200.7	53	114.125		101.016	13	26.1415		313.823	26	50.4279
102.946	20	50.4612		210.238	63	131.688		78.4005	11	24.91		591.513	77	133.953
120.613	26	65.5256		61.5354	17	33.5827		79.2129	10	19.0201		184.208	28	47.069
105.121	32	59.7306		67.064	21	29.4815		197.48	30	43.0532		107.234	18	27.7387
108.512	23	51.2004		59.6284	15	26.2333		87.8112	12	24.5381		225.606	28	53.1426
90.8968	14	41.1126		76.5275	18	28.6726		102.8	18	25.7664		234.501	36	60.1754
169.365	31	67.5739		59.2492	15	26.2587		113.892	17	29.8788		230.278	36	46.6622
125.14	21	46.5166		79.0814	23	34.3425		107.407	8	25.6999		241.061	37	59.9063
118.491	10	39.0675		58.0594	20	31.6611		62.9832	9	21.4118		212.651	31	58.4421
82.6544	28	61.3278		61.0904	18	28.6663		91.7014	15	24.2626		247.49	33	52.8466
83.8384	15	43.1371		65.6076	19	34.1399		96.5066	11	25.9643		210.51	27	49.9784
98.684	13	49.5209		66.0813	18	35.2369		82.0042	11	20.7185		185.777	23	46.1367
90.7779	12	28.4906		19.1082	5	9.0241		118.959	16	28.8499		192.489	30	49.7948
103.208	22	49.8882		71.9894	17	29.711		117.159	14	33.4023		140.113	27	43.7671
92.4747	22	50.0385		95.9521	33	45.7441		91.4033	17	26.159		228.6	36	59.1877
114.783	21	54.4232		68.3006	16	35.8811		94.7607	11	24.8768		195.76	35	43.7085
222.305	44	138.067		76.3896	24	40.1992		137.671	15	37.7347		212.067	37	50.2649
200.417	43	117.087		101.851	33	71.7416		84.6955	14	25.5638		160.467	22	40.3021
224.829	40	112.357		96.166	25	50.7318		104.567	8	20.3434		223.753	41	58.7698
128.521	33	82.9232		66.1504	20	33.0762		62.7741	11	18.8111		192.689	29	49.0872
117.075	35	84.8654		83.8767	21	41.798		96.4687	15	30.7494		166.245	22	42.1557
123.521	27	75.9015		68.1024	18	36.4541		125.955	19	32.0252		215.21	33	51.8668
181.633	32	91.7162		115.4	28	62.5371		98.4189	10	27.4253		284.08	45	69.1868
203.933	47	116.625		80.3333	21	46.7461		65.7657	9	16.5951		208.747	27	52.7152
187.173	28	107.798		100.815	36	65.0175		127.258	18	30.5499		222.957	30	48.2419
193.706	45	101.736		75.0479	18	50.6749		89.5441	15	20.4684		317.564	44	64.0931
166.113	31	82.4673		94.1073	29	55.6372		68.1041	9	21.7142		145.827	16	33.0208
199.407	39	94.9042		74.44	22	39.2828		88.9876	15	28.1107		202.153	28	59.8747
135.288	31	90.8092		96.3702	37	66.0527		124.633	19	31.4632		206.727	31	53.5795
132.571	23	61.0967		66.1727	19	31.8036		105.437	11	24.2342		154.071	29	42.0259
209.327	37	106.415		92.153	22	38.7272		76.9139	8	23.1863		219.013	32	52.4271
189.355	46	143.466		88.8753	20	35.6358		102.453	13	31.4347		246.238	32	49.3231
202.637	37	119.718		81.4537	26	49.3405		125.869	15	30.5531		133.421	20	32.8277
96.3033	13	53.9705		90.3125	20	42.2538		126.25	18	30.6006		144.575	31	48.6171
93.7857	21	64.4904		90.6475	22	41.1157		106.947	12	30.7715		206.363	35	62.9866
174.168	55	110.309		100.804	22	39.0833		103.197	8	32.117		244.217	39	53.236
207.625	47	139.129		66.4549	25	50.621		95.0893	9	26.8982		201.463	39	52.3242
124.384	14	70.3329		98.6692	29	60.5268		98.3966	6	26.6718		229.457	23	56.1264
186.828	40	100.284		88.1526	22	44.3844		85.3312	9	23.8653		150.737	22	42.113
157.173	15	81.6047		87.2948	23	48.5253		140.728	9	30.7256		1164.24	125	190.248
170.27	35	109.479		127.182	27	64.2086		90.5949	11	20.4605		343.633	45	53.2645
59.5106	13	27.9065		112.562	34	54.6099		125.805	14	33.4909		247.448	31	48.2087
157.67	43	67.3459		85.4482	37	58.4121		107.68	17	31.4395		197.332	21	37.9531
167.547	51	80.3368		125.298	38	69.5382		86.7623	13	21.6809		531.469	64	91.3759
159.913	47	81.1979		110.683	30	44.6646		95.2302	9	25.844		241.222	28	47.6246
88.8899	21	40.5617		121.004	27	73.3024		93.2214	13	26.6845		354.092	51	68.6122
110.625	25	54.8031		84.7398	26	46.0987		98.0257	11	26.7953		357.287	42	59.5011
108.675	21	39.1625		149.356	31	60.0076		162.719	19	34.1763		583.682	55	87.5722
111.622	39	62.1255		90.4398	27	55.1434		87.0308	11	23.6817		368.264	52	73.858
154.647	47	87.235		102.561	34	56.5965		69.3142	10	20.6093		478.512	71	114.83
154.278	36	57.7599		110.211	28	75.1591		85.0404	9	17.7949		322.648	37	60.9146
109.676	34	56.3891		65.3484	15	35.6168		111.936	6	20.383		369.908	49	76.4903
262.96	66	134.641		140.961	31	69.4654		93.6383	9	26.7874		763.231	71	105.361
133.94	38	69.581		91.048	25	47.7528		199.547	14	38.6559		350.133	39	62.6732
104.808	27	48.9812		89.3077	20	44.1407		169.065	21	35.2495		340.102	41	78.0843
238.964	58	110.754		175.355	61	73.8295		100.294	14	29.8693		516.907	58	92.9714
179.938	59	86.6557		218.007	86	137.343		112.257	17	31.8051		298.522	41	79.2066
65.401	16	28.7185		228.82	86	129.999		154.575	29	46.5514		307.296	31	63.3206
137.139	44	64.7167		148.633	46	93.2991		86.599	12	23.8321		311.538	38	55.308
140.595	39	69.6111		253.49	79	108.009		94.3074	16	26.8443		265.396	51	84.7974
154.976	41	76.2291		141.14	39	66.2189		129.685	18	30.2159		312.255	51	76.9335
167.892	62	100.3		241.08	78	108.34		131.043	24	35.1451		334.118	45	77.1884
111.829	37	64.1089		166.145	46	92.7134		125.739	14	31.6659		325.107	46	71.0737
204.046	47	95.4344		240.251	86	147.787		270.763	39	68.9462		473.71	61	77.2897
231.006	58	104.037		222.468	70	97.2864		178.087	20	41.1632		345.907	43	64.989
243.251	77	139.765		201.837	60	104.313		123.629	22	33.7917		333.783	49	77.0744
194.849	59	90.8535		232.71	73	125.418		142.789	10	31.9967		350.858	54	73.3008
272.82	47	124.845		137.385	43	66.9296		140.994	12	35.0691		212.371	29	62.0875
193.342	41	99.0767		183.907	64	86.9517		145.711	17	40.2056		187.433	27	45.5209
189.357	47	109.527		209.494	59	90.5591		154.58	21	38.7936		394.065	46	76.5489
222.207	56	149.118		247.958	84	129.236		128.498	17	41.3152		219.062	28	42.0275
236.801	58	95.0593		304.329	73	96.8385		112.25	15	27.9698		301.715	45	69.2502
355.996	67	165.479		288.758	82	121.889		121.775	5	18.1574		295.915	37	62.3551
123.728	34	67.2763		223.495	75	120.048		219.182	27	43.8352		599.099	53	93.2231
192.803	51	101.66		237.178	57	102.626		148.597	21	35.5661		275.23	30	53.5795
140.925	32	68.6487		189.111	102	144.731		101.738	19	26.5848		366.024	46	68.4508
192.012	62	122.052		291.598	93	172.924		68.0018	8	21.6477		398.949	47	68.169
173.9	45	86.9185		325.862	101	125.649		147.338	18	32.2737		502.564	59	92.954
253.666	49	95.9061		358.411	107	156.325		253.206	26	70.6209		486.227	61	94.9881
159.294	46	109.256		345.577	146	232.673		164.547	19	38.8649		267.747	31	47.8921
265.935	46	107.832		311.923	99	146.757		160.574	18	42.5103		303.525	46	72.4239
174.746	62	105.089		298.581	94	129.142		159.003	18	37.0366		247.162	35	52.3939
181.417	67	109.839		386.582	120	159.865		195.952	16	47.3682		402.331	51	80.5695
259.063	73	134.887		234.025	77	115.485		150.99	20	42.0544		349.988	38	65.5066
171.095	44	86.9153		294.665	87	160.047		139.717	8	23.7086		360.031	52	84.4001
153.639	41	70.8141		313.285	81	146.448		97.0554	10	26.724		397.131	39	68.2545
264.347	53	107.745		379.618	105	191.841		145.903	22	35.0897		1178.89	98	172.534
202.016	61	144.637		379.272	115	177.535		116.296	17	34.6702		420.956	45	73.7313
225.14	65	141.962		250.136	86	131.572		139.478	14	31.8511		449.225	61	96.1293
261.189	47	152.856		286.956	70	135.312		234.443	24	53.9071		102.832	12	25.8899
283.84	55	139.61		286.606	92	149.427		108.022	14	28.7153		190.161	21	35.8146
174.622	47	96.5203		231.518	69	114.803		179.309	17	53.6776		242.654	30	48.6788
187.498	55	101.826		310.049	98	199.627		82.3222	11	24.4716		204.725	31	47.1672
85.2133	28	50.7825		360.193	120	189.164		149.551	26	37.6476		229.723	25	40.0884
77.1159	25	38.6195		335.753	95	157.577		90.4111	9	24.3845		157.746	16	24.7913
75.4245	22	30.7082		359.363	124	214.37		164.163	30	41.6397		152.996	27	32.9369
88.8251	32	40.4288		280.913	70	129.152		141.23	23	35.0105		204.271	33	59.2352
58.1655	19	28.356		261.11	99	177.053		214.698	29	62.0226		119.246	19	30.6908
64.0781	10	26.8649		373.886	98	174.677		139.436	18	31.058		196.843	30	48.2514
84.0238	19	41.5004		318.712	132	190.149		97.9902	16	30.2871		144.709	21	31.8289
129.898	36	69.7567		285.76	93	165.531		146.8	22	46.9709		210.707	21	43.8225
60.2068	16	30.6069		365.094	106	173.232		180.924	30	47.2273		152.388	25	40.8419
54.0117	15	33.9927		420.235	121	208.57		147.597	23	42.5435		145.832	24	34.1399
73.4298	23	39.7829		304.918	107	169.793		117.854	17	31.5155		205.103	27	42.4137
92.2956	14	43.4109		294.37	67	134.711		143.392	18	44.4272		183.324	33	44.405
57.2071	17	31.278		127.541	23	49.4434		168.145	20	47.0674		175.62	23	39.8922
83.6997	18	30.3236		123.63	47	76.3225		414.955	57	115.422		167.734	24	41.8011
53.0311	11	24.5001		80.3128	27	53.3531		159.136	26	40.948		278.094	40	55.5739
81.0096	18	36.8862		84.3739	32	43.3619		167.759	26	47.3983		115.407	14	26.9203
74.2935	21	34.9915		90.9662	32	53.2977		147.266	15	45.4022		207.472	25	40.1977
81.1503	10	27.6121		106.934	22	42.9757		203.865	26	51.5565		159.249	25	37.7822
118.529	38	54.4263		122.829	33	54.0069		187.907	30	45.6412		243.099	33	61.3008
156.431	21	65.2312		126.634	23	81.3593		162.019	27	45.3832		146.914	20	35.9919
81.6218	21	36.4415		81.4359	31	37.8376		173.165	19	42.2618		189.237	35	43.1529
119.413	24	56.6788		104.786	30	46.2997		220.638	26	43.1229		193.493	28	39.8004
66.0237	14	29.6872		101.478	39	57.1616		144.841	25	37.7014		250.443	31	43.3967
41.5124	11	18.588		114.955	31	44.1961		195.298	25	43.107		181.566	23	36.5348
97.0716	22	46.105		101.503	28	40.4493		145.906	15	44.5411		137.491	17	28.9971
53.821	14	26.561		77.058	38	54.5878		156.302	20	39.737		190.609	33	38.2175
183.132	45	82.8077		140.813	34	59.6325		155.801	18	46.553		199.523	31	46.2459
67.4983	21	41.4656		127.242	39	65.084		219.849	34	49.7188		178.738	34	37.5653
216.891	32	85.239		133.429	38	61.7235		115.746	18	31.7656		178.504	26	42.3251
93.8336	27	56.7706		140.095	47	83.4187		197.426	33	63.6609		173.691	31	41.5194
120.208	25	62.4516		119.43	44	58.9914		191.886	32	48.9353		232.946	32	53.8929
88.8538	15	57.1663		194.713	32	67.0009		246.211	32	63.8683		213.999	30	58.5466
87.5551	19	42.9962		209.079	63	116.956		164.748	33	48.3116		147.142	27	34.0529
88.9239	23	44.8276		105.349	25	46.7983		215.209	43	64.0788		179.353	29	42.9266
109.865	30	57.2312		123.613	26	49.2867		198.145	28	51.6325		205.991	29	47.1624
79.0588	15	44.682		223.025	81	151.031		174.473	18	55.3033		214.778	27	47.7528
87.1422	12	54.9376		159.805	42	97.5555		146.97	28	42.0987		187.404	25	38.9472
150.427	39	80.8955		123.707	27	64.1073		229.11	22	57.8976		206.488	25	41.5605
102.163	24	54.5894		87.794	27	44.6519		178.053	26	41.923		141.272	25	35.8637
58.77	9	33.3121		160.199	59	101.1		147.006	19	38.6417		232.127	28	40.7074
115.511	19	74.2489		178.217	56	107.232		161.258	20	34.7778		228.579	30	48.4857
122.113	21	65.9546		213.855	56	116.107		167.544	20	53.2423		139.245	19	35.0707
181.476	29	90.6525		159.097	50	115.33		138.845	19	41.8676		219.211	18	41.8027
102.105	22	65.1726		208.544	60	132.093		175.382	28	39.9017		128.614	26	33.0889
83.4173	22	52.0773		158.255	47	109.969		212.484	32	54.2364		201.719	33	45.4133
78.9118	8	43.4996		201.409	56	97.8151		169.568	24	44.8419		180.724	26	38.3045
70.2523	17	39.536		134.258	35	66.2506		128.305	13	34.2238		276.499	72	69.1647
95.2438	26	52.5538		225.9	74	123.885		172.497	21	47.5138		296.115	83	120.748
146.428	31	78.7665		108.556	20	47.2194		158.566	26	42.4485		234.489	41	43.7006
115.138	23	58.3567		177.765	49	72.0392		141.178	20	39.5123		168.315	26	34.4518
136.894	30	76.1088		166.835	68	90.4768		107.98	16	25.2868		243.017	33	52.1121
65.6793	19	33.1854		154.871	38	100.731		125.321	17	30.0513		228.037	34	48.5886
24.4521	9	13.0352		133.029	35	68.9431		106.118	10	21.1048		230.51	38	56.6867
43.9453	1	15.9477		149.25	42	75.5786		104.749	18	23.8717		228.052	45	53.6776
27.1437	8	16.0474		254.261	76	130.785		142.208	19	32.4731		745.597	95	204.084
26.1612	3	12.1677		124.933	32	66.2427		99.0992	10	19.161		269.712	33	68.5711
31.9373	4	12.5112		168.022	53	105.908		201.825	33	49.3531		167.972	22	34.1732
29.6948	8	12.9006		111.256	25	61.5763		158.597	19	39.449		304.689	40	52.7738
34.3975	3	10.7637		128.287	30	58.7935		107.543	19	29.8424		365.235	37	65.4797
43.9102	9	13.0415		148.152	44	81.1029		117.372	17	30.5958		224.475	37	47.6832
37.1642	12	20.2389		123.904	29	55.6689		174.601	22	42.7825		269.674	39	62.9107
46.1318	13	24.9639		228.383	49	92.1515		185.189	19	37.2202		215.663	29	50.3899
31.339	11	17.9263		69.2211	17	30.9045		161.22	32	57.8248		284.114	37	60.7484
44.5103	7	13.9722		59.3029	18	29.0778		199.091	31	46.6116		181.521	36	47.2558
45.382	8	22.178		56.7487	20	26.1795		221.703	37	73.0143		228.338	40	62.1366
37.511	8	16.0316		52.5189	14	25.7157		344.014	38	74.1334		271.394	34	53.9198
35.5671	5	17.1095		58.5925	17	30.2143		189.387	27	46.1873		244.715	42	57.4797
45.0454	19	30.0086		70.518	18	33.0461		183.052	23	39.8573		180.294	33	48.1169
44.6056	22	26.6307		64.5611	16	35.8985		112.875	14	30.6734		246.92	34	56.6519
81.3904	11	40.5047		64.5043	15	31.2464		227.247	30	51.509		299.238	38	56.0345
45.822	9	22.1732		56.4977	15	29.8598		151.252	26	37.1079		197.597	30	38.7002
35.0677	8	14.8365		68.0697	18	31.7798		174.917	25	51.5075		289.263	42	51.555
75.4152	17	43.2685		66.8806	13	26.121		161.3	28	41.5289		290.729	44	61.5098
50.139	14	22.3157		52.5951	17	26.2254		161.073	18	36.2721		311.686	59	60.6804
74.9212	5	32.9496		82.0279	18	31.4537		160.885	17	40.1359		333.09	41	64.025
66.5327	7	32.4747		113.655	41	62.1983		231.397	23	62.4041		432.765	59	80.15
42.3071	4	19.2749		87.1689	25	38.1795		268.953	28	50.8284		193.783	31	41.6049
40.9074	11	20.8246		72.3533	22	31.7909		161.733	16	37.8629		276.547	50	75.7638
59.0614	13	27.6263		105.836	36	54.1905		156.775	33	44.4747		239.054	28	55.8414
76.4131	23	37.9642		103.514	24	44.9638		181.4	19	37.8518		285.568	49	66.9676
44.8427	15	23.9017		59.0382	19	36.5855		149.543	16	35.1561		390.204	50	84.9462
64.6119	11	32.6979		145.254	43	77.4432		174.434	18	48.7643		427.636	50	73.6221
51.1048	14	25.9025		80.7025	14	38.6923		307.516	33	47.4774		292.402	46	64.5426
68.7606	14	39.2828		68.6329	13	29.7062		184.893	26	39.6057		228.12	30	42.3678
70.3415	12	35.5914		118.674	37	66.1002		189.739	20	42.9377		278.713	33	45.9436
43.9572	4	21.6968		123.981	26	41.9848		155.307	28	36.4019		320.121	46	64.5854
46.7774	4	17.1855		103.887	28	56.3116		154.107	26	46.0116		225.798	28	51.5407
46.7266	10	17.2583		85.7414	30	50.3029		163.251	16	36.7675		304.493	35	58.9772
48.5869	4	29.0145		86.2387	26	45.1141		193.718	35	52.0583		229.813	34	56.9178
50.2397	13	25.931		81.5088	28	46.4374		211.512	29	56.2609		223.503	39	52.492
43.9655	9	23.9888		154.005	43	89.0031		199.827	24	45.1316		279.754	54	63.7084
54.9927	10	19.6627		127.125	36	73.1093		175.196	22	36.7137		317.19	49	74.412
48.7284	5	20.8594		69.5863	23	40.2008		194.224	22	51.8652		218.537	37	55.2273
34.2949	9	16.5666		74.4407	22	33.3738		122.111	4	30.1748		404.432	65	84.5172
41.1086	15	25.7632		100.442	22	53.4338		220.013	26	40.9005		208.842	33	53.8755
49.1034	13	26.9773		79.6275	21	43.8573		147.261	17	35.9935		165.572	28	39.6721
58.1894	16	37.4418		95.8527	23	39.5708		141.757	21	38.8427		92.6057	14	15.7514
66.1637	12	32.3038		69.8577	20	39.2717		170.003	31	45.4687		99.4442	14	21.9674
68.8506	16	41.5273		61.844	20	36.614		242.448	35	60.3606		123.546	17	25.0066
69.938	12	32.7992		96.9388	20	53.2692		127.334	15	34.4961		153.026	28	42.5182
60.6324	13	23.3889		101.583	31	52.5917		198.227	27	51.5914		194.304	26	47.3033
41.8697	10	20.0062		100.918	34	63.3808		291.627	39	65.9593		164.586	23	37.6777
38.1205	16	20.2136		96.7211	31	65.5478		76.385	7	20.47		197.515	31	50.7698
71.3185	18	38.0212		71.4575	18	33.0366		78.6448	16	21.4213		159.328	29	43.3286
				90.588	21	38.1446		106.74	8	17.6176		87.2147	16	22.2619
				123.228	28	85.964		101.695	16	29.4261		101.926	12	21.301
				102.124	20	45.3104		132.594	17	32.098		80.6253	16	22.2397
				108.87	25	61.915		80.4906	19	25.7395		92.524	12	21.7648
				92.356	15	52.0172		85.5073	21	28.7644		147.872	26	37.6191
				102.93	16	44.5459		76.7846	13	21.8218		144.779	28	39.3429
				116.157	31	66.9834		102.013	17	29.7585		88.89	26	32.1724
				66.5278	20	39.1925		120.582	18	27.5883		141.16	23	42.9915
								127.524	16	29.0192		129.082	29	43.3318
								109.59	15	28.3893		125.487	23	39.4236
								108.224	21	31.601		147.722	21	39.8763
								95.3336	18	28.3497		123.078	23	34.6116
								206.084	28	42.7873		96.2754	18	32.1423
								51.6465	10	15.1372		240.584	38	56.3622
								95.5723	17	22.2555		161.934	22	40.5601
								98.7105	8	21.2488		159.543	16	33.0145
								129.882	17	35.0295		128.858	21	33.4387
								182.58	22	37.1079		262.063	26	52.5538
								130.707	14	32.9607		183.625	26	44.7659
								110.275	22	31.6105		154.207	25	37.4197
								101.367	14	31.5012		165.623	21	40.0283
								117.975	21	35.8684		206.898	41	52.2514
								160.186	22	43.7133		97.5284	18	31.0074
								189.646	25	42.439		331.947	29	55.5154
								207.064	26	49.3785		185.043	24	38.257
								140.04	24	33.7537		171.965	25	45.684
								178.09	22	52.0346		141.369	28	31.2385
								172.175	41	63.7369		252.607	35	53.3183
								90.7115	13	26.6623		148.343	18	35.7244
								171.908	34	44.2246		199.837	33	51.9681
								197.617	28	51.4695		135.246	35	46.4137
								241.955	29	60.0456		104.37	25	34.2396
								202.508	29	59.9475		116.491	27	41.8296
								79.3699	13	24.2405		173.904	20	37.8756
								112.301	17	31.0169		154.475	19	32.6852
								134.415	18	24.9417		191.267	19	39.4521
								318.162	36	73.448		180.231	29	41.7932
								93.8534	22	29.9516		162.916	19	49.3152
								100.966	14	26.6117		99.255	11	19.601
								125.871	19	37.3959		208.96	30	42.2681
								106.872	17	31.077		106.59	22	28.2753
								128.751	17	33.6888		151.479	27	47.1086
								142.828	17	44.481		106.461	19	22.6022
								157.126	27	51.164		142.947	16	27.0106
								142.312	13	36.9005		124.85	22	28.3608
								203.137	28	52.3891		98.6799	24	29.0968
								189.111	18	53.809		172.708	28	37.1142
								236.27	28	61.9625		128.872	26	31.6168
								207.533	30	59.3222		214.879	23	42.6654
								146.069	25	43.1355		177.556	19	34.9377
								246.267	28	67.3159		137.194	19	33.9468
								56.1928	9	14.6608		167.938	28	37.5558
								42.6298	3	9.57969		129.59	22	27.5139
								61.2543	6	13.567		161.329	20	41.6698
								73.055	10	14.9948		253.023	30	56.9431
								54.422	9	16.1994		190.465	29	38.1795
								44.1455	4	13.1016		160.074	24	38.2127
								54.6641	6	16.4146		166.257	28	40.5507
								61.1728	11	16.9861		147.324	26	38.9836
								62.5254	10	15.1895		300.99	41	62.2712
								48.8966	5	10.6814		121.623	24	34.5451
								69.7574	7	15.8321		136.306	27	33.9436
								86.5314	8	20.2247		147.891	29	34.1241
								57.0883	8	16.6964		167.23	36	41.2281
								81.85	13	22.8032		162.833	27	39.2226
								52.2232	7	12.182		245.105	29	49.5858
								50.3343	7	14.1163		255.171	29	43.0184
								53.8105	12	14.5326		162.538	28	35.2385
								50.3445	5	15.2006		114.12	12	24.8087
								62.6922	4	12.736		158.358	24	35.2701
								105.251	20	27.1008		158.979	19	32.1265
								71.3359	15	18.9963		186.885	29	45.0619
								98.022	19	25.9263		252.995	40	50.7398
								56.0906	8	16.9497		191.208	26	39.3508
								118.846	21	26.7272		233.727	31	51.2859
								129.389	17	36.1075		272.583	34	58.0765
								85.0546	11	18.7874		261.2	21	48.5839
								53.2713	6	9.3201		158.729	33	39.7291
								89.3401	11	24.2104		217.944	31	52.6788
								125.79	15	30.7066		132.507	26	36.0283
								73.335	7	14.3395		194.038	14	24.8562
								48.4492	6	10.1606		180.151	25	48.2562
								122.725	24	31.6579		219.449	21	43.2653
								65.7876	19	23.0501		215.329	39	55.1861
								128.195	14	28.8404		127.316	20	27.2147
								106.376	18	27.8748		229.868	29	42.2016
								132.166	18	31.278		210.188	31	47.6009
								90.8956	7	21.9532		190.237	26	42.4169
								80.9781	17	24.6536		172.432	30	46.5182
								73.2486	2	16.8072		132.78	29	34.2776
								131.896	14	27.3604		215.728	37	56.5917
								107.514	20	30.0671		189.969	30	42.61
								115.819	18	25.5495		234.516	36	46.1367
								129.967	19	33.1775		128.928	17	25.7886
								90.7846	12	24.413		148.167	26	36.3022
								79.412	11	19.4665		288.283	42	58.4089
								118.674	14	36.5792		216.262	40	50.1303
								78.2383	13	24.6125		141.4	22	29.1712
								102.899	13	29.9073		412.569	9	57.9673
								65.2572	5	16.8357		258.128	54	49.274
								128.757	17	37.0683		249.135	49	51.8256
								128.562	22	29.3263		233.802	34	43.0342
								90.7769	12	26.8776		165.588	29	40.8514
								63.3188	6	15.9746		227.685	33	44.0948
								61.1503	13	14.5642		153.309	26	29.6081
								36.2076	8	11.6596		260.079	30	36.022
								38.7341	5	10.3696		168.033	32	38.5008
								102.171	9	20.0189		158.85	27	37.1854
								84.1055	12	21.2884		138.723	33	42.4612
								74.0728	10	20.641		112.455	23	24.6837
								73.0673	10	17.7174		227.952	36	43.536
								56.2288	2	15.7277		212.657	24	37.5162
								84.9681	13	19.2085		254.881	40	48.128
								73.499	10	18.2983		220.671	44	51.1149
								70.8379	8	18.5326		325.438	39	65.8422
								97.1093	13	29.0192		357.179	49	75.1876
								79.0597	18	26.6671		361.561	54	85.9655
								68.347	9	18.8048		325.877	43	54.029
								63.4353	15	18.694		264.986	32	59.3333
								56.9022	10	21.9279		265.994	52	60.5062
								72.1473	11	23.5978		408.659	55	78.0289
								51.6513	6	14.9615		359.053	54	66.7254
								64.7495	5	18.1495		279.039	40	57.7631
								46.3335	8	13.8345		286.616	29	56.6123
								52.6527	11	18.1859		502.275	64	100.345
								74.8917	16	23.783		521.112	90	125.068
								108.362	16	29.043		277.681	26	54.9075
								56.6062	5	11.9889		407.757	55	84.2671
								58.8384	7	15.3272		570.879	82	167.231
								74.3137	10	20.3181		287.087	43	62.7302
								47.4288	4	12.8484		248.652	31	53.5336
								72.8256	6	17.9026		465.915	49	81.2723
								68.2518	8	15.7166		242.876	37	54.526
								74.3184	10	18.1701		386.093	59	81.2659
								59.7534	7	16.4463		228.783	41	65.4702
								65.2257	12	18.311		315.686	43	65.2502
								41.2057	4	14.1558		297.534	33	55.2795
								58.6697	13	17.472		182.755	29	48.8403
								56.1709	7	16.7201		290.065	28	50.4343
								51.2337	6	15.8844		261.65	28	39.1989
								111.566	19	25.2615		378.345	66	95.4139
								72.1527	14	17.0177		212.829	24	46.4422
								66.5805	7	16.7312		216.82	39	46.7809
								95.7408	11	28.9021		291.886	41	72.8085
								66.9943	12	14.7352		176.681	36	44.7722
								68.7295	9	21.8012		320.042	45	75.2937
								64.8701	8	19.62		341.149	56	86.0368
								56.2485	6	17.328		321.696	45	84.4349
								41.0463	5	10.8729		657.37	57	100.66
								44.7619	7	11.0011
								85.5646	12	23.5915
								41.4663	3	9.26153
								136.65	15	28.0838
								38.987	6	11.8591
								78.2167	7	18.9568
								38.7856	6	11.8306
								82.4938	10	21.1475
								107.637	12	26.3663
								77.2701	11	20.4083

## Sheet: Fig. 3
Fig. 3a							Fig. 3d						Fig. 3e+f										Fig. 3g
	𝝆+			𝝆0			𝝆+		𝝆0					SCGE WT					SCGE mic60∆					mtDNA conc. norm. on WT
	Cell volume [fL]	mtNetwork volume [arb. u.]		Cell volume [fL]	mtNetwork volume [arb.u.]			mitochondrial diameter [nm]		mitochondrial diameter [nm]				Cell volume [fL]	Number of nucleoids	mtNetwork volume [arb. u.]			Cell volume [fL]	Number of nucleoids	mtNetwork volume [arb. u.]			SCGE		SCD
	71.7808	17.9041		214.608	27.2448		Replicate 1	379.14	Replicate 1	289.73				52.1216	22	32.2436			139.582	25	23.7767			WT	mic60∆	WT	mic60∆
	93.0256	21.1127		101.314	14.7795		Replicate 2	349.51	Replicate 2	268.65				93.2197	29	41.5969			109.072	19	40.4604		Replicate 1	1.04069	1.22512	0.944367	1.25685
	110.047	29.4118		151.262	33.5495		Replicate 3	500.66	Replicate 3	248.94				89.3333	29	35.1672			396.803	109	157.775		Replicate 2	0.969826	0.957249	1.11345	1.20992
	97.7566	21.0288		160.655	34.6892		Replicate 4	377.2	Replicate 4	249.51				84.1943	34	42.8775			200.898	31	67.0088		Replicate 3	0.989488	1.0602	0.942185	0.92939
	115.704	26.5753		156.982	21.6208		Replicate 5	499.87	Replicate 5	319.34				156.146	33	53.7948			38.3702	12	22.4597		Average	1	1.08085	1	1.13205
	174.366	32.1566		154.969	23.9397		Replicate 6	417.41	Replicate 6	334.98				168.233	47	61.9593			148.938	48	47.9428		St. D.	0.036581	0.135123	0.0982544	0.177074
	135.677	35.4601		198.342	30.7066		Average	420.632	Average	285.192				144.887	33	46.0053			315.414	50	65.9134
	121.914	32.0347		131.095	29.5511		St. D.	65.3602	St. D.	36.1291				147.341	44	66.9233			108.82	12	43.2273
	140.456	37.9879		263.793	35.5614									55.2393	22	29.5875			77.1327	11	20.0141
	141.16	38.8601		221.267	42.1256									76.4196	31	21.1016			123.32	25	40.4256
	118.29	26.303		116.695	34.8791									58.9224	20	22.2065			67.7629	5	2.74474
	132.851	31.4332		178.733	30.1209									119.433	26	41.6112			127.228	10	37.616
	96.5726	20.4953		198.719	35.4537									130.703	29	44.3987			98.0444	10	6.10207
	106.687	29.043		144.975	34.265									142.312	49	39.9381			285.167	43	78.1634
	141.35	38.0877		83.5585	21.7569									101.506	31	42.2728			159.022	18	45.6887
	176.925	47.0326		108.436	31.3366									70.7471	17	31.0992			88.6703	13	30.7319
	163.913	44.1138		218.506	45.9974									301.078	58	70.3835			98.4898	24	32.815
	154.594	36.8609		94.5499	24.8958									54.7994	19	21.7791			57.5014	7	16.1788
	119.864	34.2159		115.239	34.906									80.034	32	34.17			59.8244	16	24.5159
	139.682	30.7889		143.561	33.6239									106.026	40	53.9293			207.014	22	62.7824
	120.892	28.2278		174.79	42.1478									67.6933	12	23.5583			164.062	25	41.0793
	198.727	49.8977		109.162	24.9544									92.5338	28	20.5523			35.2254	18	11.8195
	105.856	28.0109		105.355	29.5543									27.5945	11	22.1526			99.8593	39	40.7438
	117.105	33.2867		138.396	41.4149									123.507	39	48.883			135.165	21	67.4631
	158.539	29.874		116.005	26.743									85.9633	20	19.8923			102.809	23	39.4869
	132.76	31.4996		119.534	22.9346									89.1616	14	41.0873			294.332	26	61.1758
	125.606	31.1514		86.1253	16.8436									51.6425	22	30.0592			64.437	11	16.8705
	132.415	34.3299		157.884	37.3089									48.7359	17	25.9548			60.7412	6	16.8389
	138.099	35.8384		149.016	35.5677									73.154	32	34.9709			151.191	25	48.348
	169.525	33.9848		288.031	46.3251									49.8717	25	23.2686			157.621	25	42.7335
	110.764	24.136		126.689	28.6409									98.115	32	43.5597			126.438	27	37.1268
	139.224	36.2214		81.2039	24.8641									63.3283	16	27.4474			136.739	21	39.8653
	159.77	40.9527		135.314	33.2218									78.4058	27	17.3675			261.149	50	66.6083
	376.388	105.603		92.4737	25.2535									88.0782	15	15.6438			106.018	28	39.7829
	103.897	26.9203		111.234	17.176									112.072	24	50.3915			118.06	26	38.925
	115.364	29.3137		157.487	46.4406									86.3334	20	30.303			90.1209	32	40.2705
	171.954	36.9274		118.05	36.9227									104.256	23	40.9179			42.2096	12	16.6932
	146.875	38.132		176.431	47.4584									107.09	25	43.3777			193.334	34	46.3852
	90.0442	25.1966		180.565	34.9504									139.766	32	30.6908			85.2332	16	35.8779
	96.5971	29.3232		151.85	30.5768									43.3439	21	31.0169			48.3103	24	15.6533
	200.565	43.3809		134.908	33.6334									65.4902	25	22.8792			135.488	18	41.2709
	123.013	35.4616		85.1776	26.1099									37.5758	18	18.2429			109.605	17	35.7782
	168.749	47.088		105.565	25.9152									111.952	39	45.6745			22.6802	5	8.67111
	141.472	27.9191		64.3487	15.7815									125.12	30	43.1608			55.4726	16	23.115
	179.192	50.887		73.1939	17.6066									104.909	31	37.9769			117.942	16	28.4019
	123.411	25.0905		117.489	19.2148									149.245	37	59.9934			61.1136	12	21.2551
	140.485	31.3873		106.212	19.0454									139.475	34	43.7703			162.504	24	60.0424
	111.776	31.6516		128.836	26.7589									143.86	39	54.1287			164.592	22	87.129
	182.339	46.8443		73.9377	15.275									61.7832	28	35.0263			143.771	42	32.8103
	98.9215	36.0995		113.216	26.0956									69.8679	22	36.6583			121.28	24	51.3033
	45.4495	11.5852		170.722	33.8202									72.794	21	21.7332			233.158	38	94.6335
	58.501	15.6359		48.2586	12.8895									101.832	20	31.0264			74.2502	23	29.1538
	57.7897	16.9402		53.9878	15.1752									74.6563	14	33.7679			242.048	21	50.257
	61.2518	16.3545		156.657	24.0933									98.4593	25	40.3528			48.2748	16	24.9069
	81.4265	18.493		524.51	66.1002									85.0967	23	22.303			67.4115	20	18.808
	112.646	25.9405		120.173	24.747									151.624	40	47.4378			84.0467	33	46.2079
	102.696	28.7327		171.448	25.2646									69.4325	26	37.8075			139.727	23	28.8246
	69.8128	19.1863		111.886	20.747									60.6037	25	29.2978			98.4151	22	26.3347
	59.7278	17.2742		237.803	54.2554									100.854	39	31.1245			78.7052	14	29.8519
	106.585	24.9876		97.8784	24.671									96.6393	34	42.9867			63.4054	24	34.9345
	76.9397	24.7122		62.1919	22.5499									90.5854	27	48.9258			125.008	39	60.12
	112.531	27.5313		122.999	31.9049									63.4818	21	26.6132			85.1511	20	15.6343
	55.3554	16.7692		77.4657	20.0316									104.959	35	29.8867			180.784	19	50.1129
	78.2483	16.5587		170.406	47.7481									89.1597	25	36.9717			177.12	12	46.0291
	71.9968	23.4395		57.5709	17.5622									111.487	22	43.2257			51.0819	8	12.239
	103.417	29.8962		80.1944	22.6338									88.7196	21	27.726			205.111	39	42.3362
	115.298	26.7984		85.8676	24.8641									55.5052	13	24.9338			114.136	36	37.8914
	86.9999	25.2235		88.2287	16.8816									122.399	32	40.3275			137.227	23	41.9753
	82.5849	19.8559		91.8233	25.6129									84.7246	26	34.8586			148.021	16	31.0818
	61.3091	20.3402		141.081	32.8863									51.7675	19	32.2579			132.726	20	40.3101
	72.9237	23.8827		71.7472	21.9057									38.3802	15	28.9274			62.1905	26	27.468
	73.7981	25.7094		155.805	35.335									92.4438	36	38.0528			164.835	25	43.4268
	90.0789	24.9385		139.807	27.6706									48.1053	9	19.4696			360.909	71	119.205
	108.89	30.39		361.362	76.1247									88.1083	25	23.8717			137.576	23	41.8645
	44.5496	9.35809		99.3616	18.1463									95.3355	30	37.1585			118.737	31	41.7901
	126.339	29.0208		303.133	52.1612									91.9354	19	30.9472			155.732	31	46.5514
	67.7809	17.2947		168.558	33.9436									93.2247	22	41.1854			169.029	25	39.8004
	73.3233	26.6481		89.9958	23.4253									50.5084	14	20.9718			67.9223	18	12.1661
	65.2595	16.4289		97.3918	24.5238									70.9804	29	32.1217			79.422	13	34.9203
	101.755	26.5721		132.906	30.3695									43.4986	20	29.7759			105.179	35	32.7375
	91.7451	18.808		146.188	33.4197									33.1626	17	23.6247			109.512	15	33.3675
	89.6657	25.0098		271.086	44.3037									35.8425	19	20.6077			177.013	45	49.7853
	77.9527	21.1697		221.579	33.5258									91.2521	40	37.35			155.252	37	74.9169
	79.2697	21.882		124.082	27.5772									88.7398	25	30.2713			91.9017	24	27.6659
	84.9667	24.2785		84.3973	19.7609									127.035	33	48.6361			58.6461	4	19.0707
	54.9689	18.751		103.58	22.6386									81.6179	21	26.9599			130.621	25	39.2907
	76.6672	20.2468		248.207	37.8534									87.2146	26	41.6967			115.081	18	40.5237
	100.239	29.1237		247.483	62.1303									43.5526	22	33.7553			69.1885	13	8.37352
	109.494	28.9148		82.0262	25.9579									39.6359	22	29.2693			155.175	11	20.7882
	65.2048	20.8515		96.56	32.5032									40.5512	10	22.3347			139.001	26	58.8236
	78.9322	22.9947		82.5693	23.2274									60.9469	20	32.2436			88.2483	10	30.1384
	93.1883	28.9528		113.989	25.1063									69.1157	24	35.8526			213.787	65	69.7424
	65.6276	20.1044		144.718	36.6551									92.9735	46	39.1102			68.4693	18	15.457
	79.565	27.5851		103.621	22.0292									63.1095	24	24.1218			127.17	22	43.813
	96.8707	30.2618		145.241	43.2906									99.1024	26	37.2994			156.502	42	62.803
	114.596	29.6397		197.788	37.8518									100.108	25	44.8261			163.467	38	43.0928
	89.0082	22.8428		92.8607	25.8186									186.342	41	39.6927			141.835	26	26.0054
	67.9993	25.6049		312.186	60.9589									109.447	22	48.1122			177.599	34	66.64
	53.3925	16.2532		277.061	48.8434									80.7464	25	47.7291			133.91	9	45.5384
	66.5123	15.9603		226.226	32.5143									82.2441	31	31.574			121.986	24	36.3132
	127.783	23.2005		135.211	31.3699									68.7924	28	33.3896			128.144	24	32.0109
	70.1362	18.6639		1077.44	139.944									71.1503	32	38.3014			160.711	27	46.1968
	125.733	29.7806		1419.04	159.463									67.4076	14	31.9714			77.8707	18	30.5198
	136.448	22.8808		1378.85	114.163									112.228	32	37.9832			149.413	25	44.9828
	96.2353	24.8277		2083.74	182.688									99.6226	24	39.8906			119.071	36	33.6492
	109.04	26.9726		1642.95	178.494									100.109	31	31.927			99.078	27	44.2341
	134.262	28.8989		1591.68	193.683									137.035	33	58.4501			131.061	20	29.1348
	189.447	42.5087		490.102	90.9564									128.098	40	40.3037			80.3036	8	22.3204
	118.765	28.1993		1110.56	150.497									72.4549	25	23.5614			55.6549	14	17.062
	128.962	27.4949		741.797	103.938									89.9042	34	37.187			62.0997	13	24.842
	79.9875	17.3011		1094.3	125.608									109.297	25	50.4738			76.4522	22	26.447
	81.8728	26.2777		1561.32	212.911									62.1771	22	30.8586			144.119	30	46.0354
	151.16	37.35		766.837	116.196									66.04	13	30.5277			165.791	24	69.0333
	97.5113	21.7553		394.573	63.9095									74.3582	18	42.4106			134.36	38	49.7726
	223.069	41.741		549.824	110.939									114.686	42	28.1756			145.079	35	54.1493
	147.437	36.4889		705.102	93.5919									95.9188	25	35.1641			189.166	60	75.1085
	204.282	54.0575		788.324	135.68									87.3734	26	33.0889			140.69	14	27.0248
	139.269	32.0426		1426.29	165.286									170.324	27	42.8253			182.622	29	70.9613
	162.475	45.1442		382.435	69.7725									139.259	34	45.2566			152.28	20	35.2986
	183.407	44.7374		821.235	85.4305									61.8673	27	28.1787			161.074	25	42.037
	240.866	51.642		707.694	120.474									99.3881	37	47.7576			59.3164	19	17.7063
	150.775	40.2705		1056.3	179.078									92.8518	37	39.927			92.4191	10	41.532
	234.215	58.2158		2005.44	210.506									74.0593	17	23.5535			78.7719	12	28.2341
	222.734	46.8363		516.668	105.473									98.0147	27	39.8178			227.673	26	55.9728
	95.4917	25.0509		1624.01	215.466									94.2477	17	34.2618			90.0248	10	28.3703
	165.014	41.2614		504.751	82.2299									80.6787	23	22.6813			106.17	24	20.7391
	145.049	40.2705		1586.76	189.321									104.136	21	36.4367			85.5896	9	18.9473
	130.613	34.629		837.448	119.134									150.699	46	29.3659			70.9903	15	28.0553
	255.721	44.9432		356.077	66.2648									108.329	34	55.5787			263.35	77	89.9101
	125.68	37.6935		777.347	122.28									69.9943	24	37.5922			79.1332	10	25.3944
	236.198	52.9115		800.147	104.387									73.2658	34	30.3869			126.538	31	40.367
	100.086	28.2183		662.687	95.2176									103.537	41	47.8256			62.7382	16	24.3022
	162.195	42.8664		1087.44	171.882									97.9505	28	37.7347			132.967	32	47.9839
	226.572	50.5941		560.881	96.696									151.133	48	49.4038			110.299	36	44.0805
	127.673	35.0184		777.612	118.412									129.996	33	48.9083			93.4808	20	26.0782
	144.455	37.6508		632.377	73.3768									133.637	28	38.333			167.131	26	61.4718
	203.247	41.2044		548.293	94.8535									77.2478	12	30.2048			120.434	18	38.6844
	117.834	36.8293		664.581	86.2141									68.9384	20	32.9876			133.443	24	38.4691
	163.927	43.8937		559.245	107.646									127.918	34	46.4739			99.8447	19	33.1126
	206.127	49.5494		1752.19	188.121									43.5566	18	24.2626			80.9711	28	20.1645
	213.366	47.6626		622.43	78.9185									67.8413	23	30.8744			286.746	45	67.0278
	181.174	56.3211		308.497	57.0524									125.069	38	57.9309			58.7465	12	25.1491
	120.087	34.485		1126.36	126.067									101.573	36	39.7497			72.9747	33	28.3117
	139.723	40.0663		887.368	95.6323									127.031	37	49.1759			85.1911	6	4.61731
	233.341	54.8094		581.603	131.912									106.838	29	40.3322			150.999	19	62.0306
	144.786	40.3465		1688.46	199.424									91.1223	36	40.2895			250.135	32	26.246
	193.439	37.1411		598.897	104.292									73.7039	32	40.0853			105.316	8	42.037
	198.337	49.0935		144.211	38.3204									91.2062	24	40.0125			94.8935	23	27.8954
	132.404	36.0299		478.454	77.4527									61.0363	20	25.3042			128.632	19	32.3528
	141.988	38.2001		393.891	52.4461									117.901	34	32.003			144.153	23	56.7279
	132.164	32.1091		495.575	93.5587									70.8448	19	22.3473			112.7	22	29.4039
	221.265	56.788		267.779	34.7667									66.1375	23	33.9136			80.0874	15	37.0129
	202.483	57.2391		191.955	48.4398									107.993	32	48.6503			129.565	29	49.4434
	39.3851	11.4982		360.218	53.5636									173.129	53	60.4239			156.118	31	54.8505
	43.271	9.44673		113.386	24.4811									46.9799	20	26.2049			91.8625	18	37.0841
	54.2257	14.0181		267.779	21.5923									56.7969	17	26.1906			179.673	27	39.0849
	98.8988	23.3446		211.574	51.4568									50.6628	25	28.6188			181.35	30	56.0852
	53.9397	15.9334		587.986	70.7935									104.124	33	38.6607			134.785	40	59.2367
	58.9219	17.9073		320.788	56.4303									71.0315	17	20.2278			93.2594	23	31.0454
	97.8164	28.2104		179.997	33.0715									144.152	49	66.3614			70.9609	11	24.9908
	124.066	28.9211		225.966	41.1886									71.3346	11	30.8412			214.606	62	64.7136
	86.1507	21.4261		482.816	84.3969									106.037	29	29.5511			60.0908	9	14.8555
	85.9744	24.7391		300.024	41.8328									78.6606	31	21.8297			193.411	17	54.2316
	58.2013	17.9675		299.192	53.6333									38.5186	15	14.9948			273.338	27	41.7932
	108.236	29.2693		421.527	62.0242									125.078	40	42.9282			109.048	20	46.1462
	62.6923	17.9136		268.559	40.4129									108.885	38	60.6851			127.59	25	52.3527
	90.9322	23.6912		341.115	47.9713									78.0631	23	35.813			66.7735	18	37.9262
	123.36	28.842		298.919	58.8125									161.178	51	46.6733			100.868	25	23.0818
	91.6769	25.3754		167.96	34.5325									86.6928	31	34.0497			179.052	20	44.5253
	71.8719	23.6232		176.316	45.179									33.2942	14	16.0015			262.034	32	63.2351
	67.5904	17.9216		618.314	95.5183									54.7895	25	26.895			137.372	12	33.8281
	163.024	41.9895		194.365	41.9753									102.567	39	43.6563			126.974	36	44.9131
	78.5239	20.1788		375.819	43.5123									37.878	12	12.5096			189.181	24	38.6274
	140.456	37.2187		664.183	83.8619									67.8821	16	19.6643			78.3687	10	22.504
	91.6603	30.9235		253.159	30.8253									86.9874	25	33.6286			186.214	24	57.9119
	106.12	29.1016		191.14	46.6875									69.2913	19	30.9805			84.7903	12	16.1376
	75.3562	17.0146		342.002	40.815									80.9301	21	29.9911			62.3264	19	30.5974
	88.4454	26.1225		400.222	61.9356									151.228	32	52.5332			157.683	28	36.2468
	59.6333	16.8737		246.553	57.2059									96.9441	22	33.0968			139.541	16	27.6358
	57.014	16.1899		322.138	70.7666									114.442	43	40.128			103.636	23	36.9147
	63.3736	15.8211		307.725	48.6155									110.92	37	46.629			86.6844	17	28.7533
	90.005	20.3481		429.508	64.0313									78.6747	31	42.3662			87.6493	11	13.5939
	66.4431	18.8381		300.937	46.5293									57.6987	24	22.0323
	122.003	26.8254		2186.56	201.215									97.2505	34	33.6413
	55.2243	18.1685		434.826	58.2538									113.456	33	48.2546
	117.916	25.8123		866.131	109.176									106.215	32	32.4478
	107.941	34.0244		336.456	41.5906									113.998	24	55.1165
	90.6678	25.1696		522.651	86.9818									36.1534	12	21.0684
	77.6225	24.0774		703.461	80.2402									35.8632	13	23.0628
	117.727	24.2278		120.399	34.3394									62.0214	24	30.7683
	106.265	30.7953		770.79	119.236									54.4615	20	26.3663
	72.7717	22.2824		528.876	90.6208									59.2366	27	32.508
	85.3886	28.2389		116.213	30.3331									108.404	50	41.1284
	85.7513	26.4217		360.781	79.0325									83.4745	21	33.1854
	68.4923	20.2278		270.694	50.382									82.8756	28	34.6243
	78.948	24.7739		340.551	61.5905									126.018	25	46.0702
	102.827	28.0711		401.271	84.5773									153.731	43	48.72
	87.4879	24.4463		254.28	56.8054									49.1476	21	33.8487
	55.391	15.6976		205.486	46.4707									92.0008	27	47.7544
	87.5018	25.3754		147.773	31.4648									100.646	43	40.4763
	95.9589	23.6975		656.804	81.6157									79.6091	38	42.0623
	95.8042	26.1859		129.982	28.4415									122.509	41	52.1359
	78.458	20.0078		839.854	132.327									155.743	34	65.9546
	46.328	10.9394		523.954	70.6067									102.643	29	38.5245
	51.8836	13.6826		633.823	100.166									127.903	32	42.8332
	99.2838	31.8051		1510.12	130.6									74.1311	30	25.7585
	105.165	26.6338		301.801	43.9254									55.3857	18	35.0992
	73.7937	22.1827		251.766	31.3825									95.988	32	45.1141
	57.5573	16.2769		191.637	36.3338									111.52	32	38.7715
	82.7643	19.1309		192.202	30.056									116.142	32	44.758
	71.3168	21.5052		169.38	31.3414									190.449	52	67.854
	82.5859	21.3533		419.743	51.1355									53.7528	22	23.2195
	152.333	28.9037		1365.16	152.727									57.5019	12	34.0006
	81.5769	17.6952		503.423	42.0433									90.1326	37	36.9179
	87.3903	23.506		584.421	59.1956									96.4417	36	43.392
	105.942	25.8582		362.568	58.6036									59.9148	18	27.927
	108.192	26.7256		595.095	100.838									116.874	37	40.633
	84.4136	18.0545		785.002	79.3158									77.9635	19	26.9884
	60.7097	18.2065		450.654	72.6328									107.378	26	37.3358
	105.922	23.487		426.171	77.0032									67.4709	21	37.3421
	56.9636	19.3288		397.752	79.645									34.9387	9	22.4898
	85.0352	24.9433		425.906	66.8806									62.8857	26	36.9923
	127.029	26.7051		1174	157.43									61.2392	26	31.745
	97.387	31.3429		417.991	76.1389									77.8725	26	21.5464
	61.9695	19.3826		638.745	94.0098									74.4687	30	23.8258
	98.6741	25.1744		251.98	43.1229									115.343	33	44.1881
	55.6433	14.1606		264.654	34.9804									120.376	38	51.7718
	145.567	32.9227		385.085	66.45									133.778	40	53.9705
	71.9793	19.6248		415.427	50.3567									86.1826	25	32.0679
	75.4841	21.8899		122.429	24.6172									100.743	28	38.8585
	68.3967	19.5567		157.623	37.7157									61.8435	25	30.7098
	84.833	18.7304		246.158	57.255									73.0301	29	37.3864
	137.627	30.7129		462.704	101.066									57.7472	21	37.9531
	60.6497	17.6493		439.588	61.3024									60.1906	28	30.3536
	75.3067	23.1372		175.063	38.0085									111.282	39	49.4402
	96.8202	25.4308		266.942	41.5305									189.92	54	71.2683
	70.846	18.6449		423.414	57.1774									121.06	42	48.5506
	80.4559	22.3568		346.379	47.0864									68.9017	24	33.1395
	82.5588	29.1253		137.829	29.1047									159.229	44	63.3618
	112.04	33.8661		349.63	48.8419									56.1082	22	22.9283
	96.1051	29.9215		110.768	26.5895									38.2901	9	13.0621
	61.9928	17.7205		566.284	99.952									61.6509	20	31.7086
	53.4069	19.2085		306.246	65.2201									106.765	32	42.7002
	73.8417	21.9738		311.258	81.5999									62.2456	26	31.2021
	112.116	36.8277		186.006	36.1898									42.0179	17	18.0339
	118.763	31.4775		147.808	21.3264									71.8536	20	20.136
	75.5311	20.3845		300.617	57.1679									80.9386	22	32.4367
	94.7003	22.265		601.416	94.3961									99.8046	25	26.2713
	80.1141	21.9579		618.749	77.5002									66.6703	14	20.2927
	84.7156	23.8669		226.776	49.4624									149.522	41	61.0492
	107.284	35.1292		326.154	66.306									44.9235	18	24.2658
	85.4585	26.5784		209.853	43.5866									88.8343	29	44.4842
	120.386	28.7027		163.953	34.5673									78.5091	29	30.705
	51.1633	15.1024		155.977	28.6077									106.172	43	38.4058
	54.0842	18.0751		1025.23	141.916									132.323	41	70.4073
	64.2634	17.5781		317.043	50.8965									101.645	25	33.0984
	87.7857	19.4475		87.0287	16.2564									135.426	40	46.9725
	164.27	32.9622		46.9052	14.4724									95.6377	19	36.9733
	59.1748	17.6588		181.271	34.8886									61.393	22	28.9069
	74.4992	20.2658		98.9149	13.9263									75.8627	33	35.449
	101.016	26.1415		92.8769	16.3577									44.4019	20	22.0308
	78.4005	24.91		149.239	21.2931									91.1991	30	41.0271
	79.2129	19.0201		149.62	21.1871									78.1034	26	32.8356
	197.48	43.0532		219.476	29.8392									130.97	34	42.61
	87.8112	24.5381		79.7847	27.1451									77.0995	21	24.8942
	102.8	25.7664		101.246	26.2428									133.51	33	48.587
	113.892	29.8788		119.771	26.322									89.5461	27	33.0715
	107.407	25.6999		62.4838	17.8725									44.1291	13	19.0676
	62.9832	21.4118		211.458	33.0018									114.824	35	51.3175
	91.7014	24.2626		211.835	38.295									131.916	44	46.382
	96.5066	25.9643		65.929	16.9592									59.0834	17	27.4063
	82.0042	20.7185		111.252	23.0976									162.524	49	58.0337
	118.959	28.8499		79.0562	20.4716									191.476	57	78.9581
	117.159	33.4023		87.9908	21.7427									84.8624	37	35.7608
	91.4033	26.159		125.33	24.6631									105.498	16	37.9215
	94.7607	24.8768		96.9872	25.024									100.325	27	26.8206
	137.671	37.7347		85.15	24.9259									149.353	47	52.0504
	84.6955	25.5638		113.549	32.777									107.855	31	48.8419
	104.567	20.3434		138.38	32.8641									101.391	42	48.4414
	62.7741	18.8111		65.169	12.6885									81.2578	25	28.9543
	96.4687	30.7494		85.0556	17.6145									92.1167	28	36.2309
	125.955	32.0252		91.13	17.4435									92.3386	20	31.9619
	98.4189	27.4253		99.9746	27.2512									97.2408	21	40.2515
	65.7657	16.5951		210.885	48.3559									101.806	26	37.646
	127.258	30.5499		110.018	25.7458									58.2308	19	25.4007
	89.5441	20.4684		116.841	24.6505									104.505	31	41.5384
	68.1041	21.7142		99.0634	23.6152
	88.9876	28.1107		136.37	24.5824
	124.633	31.4632		230.275	48.2578
	105.437	24.2342		46.113	15.7245
	76.9139	23.1863		128.969	23.9936
	102.453	31.4347		96.5731	20.8214
	125.869	30.5531		112.223	28.7486
	126.25	30.6006		141.101	28.6093
	106.947	30.7715		252.041	32.796
	103.197	32.117		57.8043	15.2908
	95.0893	26.8982		70.478	19.2464
	98.3966	26.6718		90.6089	21.5591
	85.3312	23.8653		81.0803	15.8575
	140.728	30.7256		71.2121	21.2995
	90.5949	20.4605		76.922	21.5622
	125.805	33.4909		99.9655	15.4697
	107.68	31.4395		165.373	41.6492
	86.7623	21.6809		58.4395	12.8737
	95.2302	25.844		148.916	30.1985
	93.2214	26.6845		136.857	27.4506
	98.0257	26.7953		69.8344	18.2492
	162.719	34.1763		97.7517	22.9093
	87.0308	23.6817		843.055	115.059
	69.3142	20.6093		662.988	90.8931
	85.0404	17.7949		854.145	111.455
	111.936	20.383		997.468	151.602
	93.6383	26.7874		861.367	113.646
	199.547	38.6559		531.615	91.9742
	169.065	35.2495		2053.34	259.168
	100.294	29.8693		774.072	83.7717
	112.257	31.8051		672.748	103.757
	154.575	46.5514		884.187	131.914
	86.599	23.8321		769.157	125.209
	94.3074	26.8443		593.929	107.21
	129.685	30.2159		450.145	68.2561
	131.043	35.1451		702.714	84.9398
	125.739	31.6659		2299.18	204.317
	270.763	68.9462		955.753	160.305
	178.087	41.1632		1334.54	113.804
	123.629	33.7917		1581.37	181.935
	142.789	31.9967		971.505	117.13
	140.994	35.0691		1415.08	185.571
	145.711	40.2056		875.334	141.148
	154.58	38.7936		638.499	98.8535
	128.498	41.3152		1604.35	198.587
	112.25	27.9698		930.298	133.242
	121.775	18.1574		688.554	84.5504
	219.182	43.8352		789.54	105.248
	148.597	35.5661		918.964	125.557
	101.738	26.5848		645.423	96.4776
	68.0018	21.6477		329.093	52.9384
	147.338	32.2737		2293.11	252.407
	253.206	70.6209		653.562	106.499
	164.547	38.8649		957.841	158.154
	160.574	42.5103		811.451	123.108
	159.003	37.0366		889.034	131.129
	195.952	47.3682		559.052	82.7808
	150.99	42.0544		397.415	75.5121
	139.717	23.7086		212.889	51.9269
	97.0554	26.724		248.742	36.2388
	145.903	35.0897		1199.43	114.211
	116.296	34.6702		811.422	102.763
	139.478	31.8511		660.941	79.3174
	234.443	53.9071		563.737	89.2295
	108.022	28.7153		2059.75	151.83
	179.309	53.6776		1690	170.207
	82.3222	24.4716		1493.67	175.534
	149.551	37.6476		655.6	132.534
	90.4111	24.3845		888.903	134.019
	164.163	41.6397		243.605	51.9744
	141.23	35.0105		664.042	88.5821
	214.698	62.0226		404.186	64.2229
	139.436	31.058		771.134	130.076
	97.9902	30.2871		633.804	102.706
	146.8	46.9709		102.243	24.0553
	180.924	47.2273		79.8981	16.3355
	147.597	42.5435		95.1895	20.6346
	117.854	31.5155		66.9476	11.3225
	143.392	44.4272		88.1236	18.4233
	168.145	47.0674		197.308	36.747
	414.955	115.422		73.5828	11.036
	159.136	40.948		99.8222	23.8226
	167.759	47.3983		70.6228	12.7597
	147.266	45.4022		96.081	20.7439
	203.865	51.5565		79.1391	14.3964
	187.907	45.6412		84.0021	20.079
	162.019	45.3832		84.0021	12.5413
	173.165	42.2618		71.8322	16.7091
	220.638	43.1229		80.2341	20.9512
	144.841	37.7014		132.727	27.2052
	195.298	43.107		143.981	24.231
	145.906	44.5411		181.015	27.4949
	156.302	39.737		159.457	45.5194
	155.801	46.553		91.587	18.732
	219.849	49.7188		92.4957	17.8931
	115.746	31.7656		93.7303	24.413
	197.426	63.6609		118.608	30.1589
	191.886	48.9353		119.637	37.6888
	246.211	63.8683		155.065	27.6785
	164.748	48.3116		106.877	27.5329
	215.209	64.0788		149.693	32.8641
	198.145	51.6325		182.586	32.7992
	174.473	55.3033		76.0781	16.7645
	146.97	42.0987		70.2801	18.3094
	229.11	57.8976		113.196	23.8954
	178.053	41.923		164.773	30.7019
	147.006	38.6417		66.9622	19.6643
	161.258	34.7778		158.78	33.8977
	167.544	53.2423		105.752	25.654
	138.845	41.8676		103.501	19.8289
	175.382	39.9017		127.811	27.6342
	212.484	54.2364		77.1743	21.2963
	169.568	44.8419		153.196	29.3865
	128.305	34.2238		75.821	20.0268
	172.497	47.5138		201.807	39.6247
	158.566	42.4485		193.332	35.2242
	141.178	39.5123		82.0865	24.8277
	107.98	25.2868		120.729	19.7435
	125.321	30.0513		71.5646	16.5745
	106.118	21.1048		69.0864	19.954
	104.749	23.8717		89.6235	33.6112
	142.208	32.4731		61.6295	18.9868
	99.0992	19.161		67.4451	18.7589
	201.825	49.3531		112.323	30.0529
	158.597	39.449		79.683	48.7342
	107.543	29.8424		114.54	32.0188
	117.372	30.5958		966.448	98.0858
	174.601	42.7825		320.607	61.8042
	185.189	37.2202		252.375	55.2178
	161.22	57.8248		762.544	96.0106
	199.091	46.6116		1271.45	164.647
	221.703	73.0143		906.327	108.104
	344.014	74.1334		633.352	97.5808
	189.387	46.1873		748.593	118.418
	183.052	39.8573		1342.74	127.145
	112.875	30.6734		1427.62	166.174
	227.247	51.509		543.665	58.2791
	151.252	37.1079		919.539	147.561
	174.917	51.5075		661.178	91.4804
	161.3	41.5289		1328.78	176.169
	161.073	36.2721		560.875	77.6443
	160.885	40.1359		1049.86	119.129
	231.397	62.4041		337.557	57.7599
	268.953	50.8284		1187.77	120.875
	161.733	37.8629		995.229	114.272
	156.775	44.4747		586.376	81.9244
	181.4	37.8518		740.735	133.639
	149.543	35.1561		1416.99	159.068
	174.434	48.7643		1320.03	145.293
	307.516	47.4774		328.916	54.7255
	184.893	39.6057		2375.97	254.685
	189.739	42.9377		1095.99	150.336
	155.307	36.4019		841.716	119.521
	154.107	46.0116		2653.99	351.144
	163.251	36.7675		1248.63	143.607
	193.718	52.0583		1944.19	238.027
	211.512	56.2609		1204.06	151.581
	199.827	45.1316		532.888	88.0534
	175.196	36.7137		861.142	114.963
	194.224	51.8652		1026.74	141.319
	122.111	30.1748		1034.61	93.7708
	220.013	40.9005		875.428	117.177
	147.261	35.9935		752.943	134.032
	141.757	38.8427		1651.27	212.154
	170.003	45.4687		829.228	115.385
	242.448	60.3606		671.945	105.848
	127.334	34.4961		1076.23	128.827
	198.227	51.5914		858.62	129.145
	291.627	65.9593		1724.81	221.341
	76.385	20.47		678.5	90.2504
	78.6448	21.4213		1074.6	133.517
	106.74	17.6176		561.029	81.6664
	101.695	29.4261		1671.46	157.767
	132.594	32.098		541.923	94.4483
	80.4906	25.7395		568.16	114.776
	85.5073	28.7644		525.306	53.0334
	76.7846	21.8218		413.118	76.5726
	102.013	29.7585		326.069	61.9182
	120.582	27.5883		886.117	149.729
	127.524	29.0192		653.43	102.651
	109.59	28.3893		1119.76	162.877
	108.224	31.601		41.7675	8.61412
	95.3336	28.3497		81.119	18.3363
	206.084	42.7873		44.0859	12.527
	51.6465	15.1372		75.9264	14.7494
	95.5723	22.2555		141.205	19.6802
	98.7105	21.2488		90.1953	12.5587
	129.882	35.0295		44.0923	10.6545
	182.58	37.1079		78.0334	14.8903
	130.707	32.9607		70.5939	20.3956
	110.275	31.6105		39.4405	11.3082
	101.367	31.5012		54.6203	10.3601
	117.975	35.8684		58.7592	16.5524
	160.186	43.7133		55.8761	14.5943
	189.646	42.439		39.8602	12.7328
	207.064	49.3785		49.4163	23.9809
	140.04	33.7537		180.478	39.8241
	178.09	52.0346		95.1231	24.9876
	172.175	63.7369		188.84	36.4367
	90.7115	26.6623		144.779	32.9781
	171.908	44.2246		33.8698	8.14084
	197.617	51.4695		61.3813	17.4071
	241.955	60.0456		182.932	45.3658
	202.508	59.9475		117.089	33.5353
	79.3699	24.2405		73.7222	18.1748
	112.301	31.0169		101.069	20.2975
	134.415	24.9417		94.7111	26.1415
	318.162	73.448		44.8798	12.8959
	93.8534	29.9516		51.8223	13.0526
	100.966	26.6117		366.559	39.6896
	125.871	37.3959		111.68	23.8669
	106.872	31.077		110.948	28.2199
	128.751	33.6888		61.6228	14.8349
	142.828	44.481		55.8208	15.2164
	157.126	51.164		151.674	34.4328
	142.312	36.9005		87.818	16.4843
	203.137	52.3891		99.2204	22.9378
	189.111	53.809		158.324	44.4525
	236.27	61.9625		79.5736	19.1087
	207.533	59.3222		127.158	29.6477
	146.069	43.1355		91.5397	20.1788
	246.267	67.3159		67.1737	14.3189
	56.1928	14.6608		59.3922	16.4653
	42.6298	9.57969		101.149	26.9947
	61.2543	13.567		84.8634	19.7925
	73.055	14.9948		63.5287	21.8962
	54.422	16.1994		131.855	26.8871
	44.1455	13.1016		67.8224	18.0229
	54.6641	16.4146		66.9292	22.7304
	61.1728	16.9861		107.719	29.6888
	62.5254	15.1895		79.7826	19.468
	48.8966	10.6814		57.2165	19.3208
	69.7574	15.8321		70.1761	19.1752
	86.5314	20.2247		48.8335	12.0458
	57.0883	16.6964		240.052	33.5542
	81.85	22.8032		83.3803	21.9896
	52.2232	12.182		59.9936	7.96197
	50.3343	14.1163		110.91	17.4055
	53.8105	14.5326		73.9366	12.2152
	50.3445	15.2006		62.7148	12.4004
	62.6922	12.736		85.9515	17.9738
	105.251	27.1008		55.0835	16.4906
	71.3359	18.9963		98.025	25.5749
	98.022	25.9263		68.7818	16.0395
	56.0906	16.9497		67.572	12.6078
	118.846	26.7272		75.0801	15.6881
	129.389	36.1075		106.179	20.3386
	85.0546	18.7874		56.7521	20.1313
	53.2713	9.3201		120.112	26.5689
	89.3401	24.2104		134.909	27.5234
	125.79	30.7066		114.618	26.398
	73.335	14.3395		83.3225	22.8824
	48.4492	10.1606		125.596	21.5448
	122.725	31.6579		155.241	35.2511
	65.7876	23.0501		166.902	32.3782
	128.195	28.8404		83.6069	22.6228
	106.376	27.8748		66.748	14.1084
	132.166	31.278		104.138	15.0866
	90.8956	21.9532		124.487	18.9061
	80.9781	24.6536		85.3109	15.8242
	73.2486	16.8072		102.075	19.859
	131.896	27.3604		95.603	19.8574
	107.514	30.0671		81.9496	17.0019
	115.819	25.5495		87.1938	23.2353
	129.967	33.1775		111.171	23.2575
	90.7846	24.413		86.3184	22.9314
	79.412	19.4665		89.6857	18.7462
	118.674	36.5792		88.2749	22.9773
	78.2383	24.6125		178.244	32.5364
	102.899	29.9073		121.838	29.0557
	65.2572	16.8357		206.688	35.9349
	128.757	37.0683		85.7273	22.0846
	128.562	29.3263		65.0636	16.6267
	90.7769	26.8776		62.1139	19.0328
	63.3188	15.9746		128.13	21.3849
	61.1503	14.5642		153.894	29.4261
	36.2076	11.6596		96.1432	20.4969
	38.7341	10.3696		74.4047	21.4293
	102.171	20.0189		111.968	21.749
	84.1055	21.2884		98.0246	16.4574
	74.0728	20.641		66.9469	19.7577
	73.0673	17.7174		100.624	18.1685
	56.2288	15.7277		67.5906	21.3248
	84.9681	19.2085		71.3313	25.9152
	73.499	18.2983		120.546	36.4557
	70.8379	18.5326		1526.68	185.284
	97.1093	29.0192		377.926	40.7517
	79.0597	26.6671		475.579	58.0559
	68.347	18.8048		181.098	26.6892
	63.4353	18.694		667.071	85.6395
	56.9022	21.9279		484.2	87.5184
	72.1473	23.5978		192.376	41.4846
	51.6513	14.9615		177.911	39.5883
	64.7495	18.1495		371.739	56.397
	46.3335	13.8345		482.049	69.7519
	52.6527	18.1859		1237.83	129.587
	74.8917	23.783		237.034	40.2531
	108.362	29.043		933.454	117.552
	56.6062	11.9889		823.811	141.945
	58.8384	15.3272		658.452	100.842
	74.3137	20.3181		754.143	129.628
	47.4288	12.8484		771.278	109.682
	72.8256	17.9026		488.377	59.9269
	68.2518	15.7166		570.467	72.2862
	74.3184	18.1701		382.794	87.9489
	59.7534	16.4463		234.716	35.7197
	65.2257	18.311		449.281	78.1745
	41.2057	14.1558		905.406	128.226
	58.6697	17.472		203.372	38.018
	56.1709	16.7201		294.273	54.7714
	51.2337	15.8844		142.869	33.9405
	111.566	25.2615		253.779	45.3532
	72.1527	17.0177		336.804	42.5483
	66.5805	16.7312		255.725	54.6321
	95.7408	28.9021		363.585	77.1235
	66.9943	14.7352		870.855	116.449
	68.7295	21.8012		349.997	60.5347
	64.8701	19.62		706.841	70.3772
	56.2485	17.328		336.181	52.4319
	41.0463	10.8729		99.878	21.8725
	44.7619	11.0011		499.645	96.1483
	85.5646	23.5915		240.968	52.2055
	41.4663	9.26153		303.137	72.981
	136.65	28.0838		570.209	95.197
	38.987	11.8591		219.978	36.2689
	78.2167	18.9568		331.169	66.6764
	38.7856	11.8306		306.601	62.5181
	82.4938	21.1475		321.114	67.7227
	107.637	26.3663		215.666	38.2127
	77.2701	20.4083		294.385	74.0827
				435.637	74.8631
				448.745	82.6051
				839.102	128.344
				1061.49	176.893
				241.774	41.2376
				646.596	78.5259
				489.308	80.7246

## Sheet: Fig. 4a-c
Fig. 4a
Gene	ACT1	HTA1	RPO41	MTF1	MIP1	ABF2	PIM1	MRX6	1/V
c(mRNAbig)/c(mRNAsmall)	1.06375	0.223518	0.719516	0.685454	0.696916	0.621945	0.793062	0.759766	0.292319
propagated St.E.	0.130686	0.0333341	0.189686	0.188786	0.171394	0.119605	0.211042	0.170785
Fig. 4b
see Swaffer et al. 2021
Fig. 4c
see Swaffer et al. 2021 and Parts et al. 2014

## Sheet: Fig. 4d-e
Fig. 4d					Fig. 4e
	Mip1-mCitrine					Abf2-mCitrine
	background corrected binned data					background corrected binned data
	SSC-A bins	fluorescent intensity means	lower error	upper error		SSC-A bins	fluorescent intensity means	lower error	upper error
	2.2	NaN	NaN	NaN		2.2	37.3467	1.20853	1.69587
	2.6	2.11338	0.256841	0.289254		2.6	41.1405	1.37031	1.57781
	3	2.28344	0.194636	0.206926		3	43.8844	0.351993	0.290979
	3.4	2.40187	0.122699	0.126365		3.4	46.6567	0.742555	0.727647
	3.8	2.54244	0.176115	0.171631		3.8	49.5693	1.10264	1.10682
	4.2	2.72359	0.203878	0.199153		4.2	52.9348	1.29795	1.30517
	4.6	2.93886	0.154333	0.151417		4.6	56.5494	1.12919	1.13303
	5	3.20789	0.164158	0.158202		5	60.05	1.01237	1.0195
	5.4	3.51648	0.0993573	0.0905843		5.4	63.7803	0.678998	0.686261
	5.8	3.74038	0.157906	0.150902		5.8	67.1156	1.02092	1.02621
	6.2	4.11755	0.0753122	0.0672667		6.2	70.922	0.993889	1.00441
	6.6	4.2596	0.116608	0.114797		6.6	74.5742	0.971379	0.98495
	7	4.57755	0.155909	0.150156		7	78.1284	1.13514	1.15074
	7.4	4.81402	0.0861771	0.0759876		7.4	81.715	1.77672	1.8064
	7.8	5.11632	0.0779588	0.0973346		7.8	85.1062	1.57304	1.60573
	8.2	5.35409	0.133156	0.150632		8.2	88.6517	1.79485	1.83681
	8.6	5.50591	0.183443	0.159638		8.6	91.8536	1.2554	1.32236
	9	5.79519	0.180575	0.158843		9	95.0087	1.71195	1.79332
	9.4	6.01754	0.154902	0.119653		9.4	97.4192	1.37567	1.49039
	9.8	6.26516	0.21852	0.17204		9.8	100.311	1.20856	1.34993
	10.2	6.60431	0.187826	0.147348		10.2	102.534	0.937747	1.1058
	10.6	6.87878	0.178806	0.155156		10.6	105.737	1.2086	1.45923
	11	7.06674	0.271115	0.198447		11	107.513	1.62304	2.06294
	11.4	7.15298	0.306991	0.209555		11.4	108.969	1.11748	0.771973
	11.8	7.40346	0.38155	0.2778		11.8	110.863	1.80358	2.22995
	12.2	7.69199	0.621273	0.54609		12.2	114.572	1.34774	1.94345
	12.6	8.14423	0.459583	0.334805		12.6	119.171	4.41569	5.19648
	13	8.09969	0.410359	0.421579		13	119.824	2.91952	3.79472

## Sheet: Fig. 5-7a
Fig. 5b
		WT	mip1/MIP1	abf2/ABF2	rim1/RIM1	mhr1/MHR1	hmi1/HMI1	mgm101/MGM101	pif1/PIF1	rpo41/RPO41	mtf1/MTF1	rrm3/RRM3	rad53/RAD53
	mtDNA / nDNA Replicate 1	0.833358	0.737484	0.590289	0.680039	0.686203	0.856	0.714811	0.664942	0.757249	0.757509	0.658534	0.797148
	mtDNA / nDNA Replicate 2	0.764289	0.616447	1.22086	1.04541	1.25885	1.29508	1.43207	1.3221	1.4322	1.41297	1.47163	1.44924
	mtDNA / nDNA Replicate 3	0.969992	0.583228	0.413305	0.706866	0.709861	0.744214	0.720793	0.950598	0.7797	0.807622	1.12263	1.0813
	mtDNA / nDNA Replicate 4	0.857658		0.691314			0.764583
	mtDNA / nDNA Replicate 5	1.71125		0.948593
	mtDNA / nDNA Replicate 6	0.744331
	mtDNA / nDNA Replicate 7	0.586311
	mtDNA / nDNA Replicate 8	1.1706
	mtDNA / nDNA Replicate 9	0.721729
	mtDNA / nDNA Replicate 10	1.51648
	mtDNA / nDNA Replicate 11	0.591722
	mtDNA / nDNA Replicate 12	1.41315
	mtDNA / nDNA Replicate 13	1.11914
	Average	1	0.645719	0.772873	0.810772	0.884972	0.914969	0.955892	0.979213	0.989716	0.9927	1.08427	1.10923
	St.D.	0.361909	0.0811874	0.316564	0.203645	0.324005	0.258026	0.412395	0.329512	0.383367	0.364825	0.407904	0.326942
Fig. 5c/7a
		WT	abf2∆/ABF2	mip1∆/MIP1	abf2∆/ABF2 + mip1∆/MIP1
	mtDNA conc. norm on WT	1.20673	0.691675	0.866008	0.693899
	mtDNA conc. norm on WT	1.22125	0.671891	0.956981	0.65092
	mtDNA conc. norm on WT	1.10411	0.838093	0.889401	0.747993
	mtDNA conc. norm on WT	0.890427	0.631921	0.630359	0.468029
	mtDNA conc. norm on WT	0.788459	0.754221	0.555426	0.468516
	mtDNA conc. norm on WT	0.918493	0.531864	0.809775	0.658471
	mtDNA conc. norm on WT	1.03154	0.809218	0.550886	0.435905
	mtDNA conc. norm on WT	0.838999	0.605745	1.03517
	mtDNA conc. norm on WT		1.04121	0.880163
	mtDNA conc. norm on WT		0.92262	0.890327
	Average	1	0.749846	0.806449	0.589105
	St.D.	0.165979	0.155537	0.169054	0.127496
	T-Test		0.00459439	0.0270812	0.000140875

## Sheet: Fig. 7
Fig. 7b							Fig. 7d					Fig. 7e
	WT	Whi5-inducible 0nM	Whi5-inducible 15nM	Whi5-inducible 60nM			WT	MIP1+WT	ABF2+WT	MIP1+ABF2+WT			WT	Whi5-inducible 0nM	Whi5-inducible 10nM	Whi5-inducible 30nM
mtDNA / cell	51.1348	55.6942	88.7729	144.343		mtDNA conc. Norm on WT Replicate 1	1.04067	1.4103	1.43959	1.62383		mtDNA / cell	28.031	23.3098	51.0035	91.3491
St.D.	6.73193	1.85743	12.3681	17.5121		mtDNA conc. Norm on WT Replicate 2	0.819028	1.18236	1.12139	1.41425		St.D.	2.81449	2.28256	10.4471	2.32289
Cell volume [fL]	73.6639	65.4473	106.355	157.248		mtDNA conc. Norm on WT Replicate 3	1.10637	0.971243	1.29337	1.67407		Cell volume [fL]	43.8878	34.3246	73.634	136.853
St.D.	5.09274	1.36724	9.58002	9.88319		mtDNA conc. Norm on WT Replicate 4	1.03393	1.09927				St.D.	2.194	0.82888	8.77999	12.4474
						Average	1	1.16579	1.28478	1.57072
	mip1/MIP1	mip1/MIP1 Whi5-inducible 0nM	mip1/MIP1 Whi5-inducible 15nM	mip1/MIP1 Whi5-inducible 60nM		St.D.	0.124994	0.184691	0.159272	0.137813			MIP1+WT	MIP1+Whi5-inducible 0nM	MIP1+Whi5-inducible 10nM	MIP1+Whi5-inducible 30nM
mtDNA / cell	38.8698	44.8733	55.1719	116.413		T-Test		0.187607	0.0444171	0.00225585		mtDNA / cell	31.7576	24.2136	60.8285	109.017
St.D.	8.2104	2.64093	5.51417	23.6587								St.D.	3.60303	1.22251	11.4552	10.1332
Cell volume [fL]	68.9758	67.2759	98.1232	153.683								Cell volume [fL]	43.6157	31.2736	73.6251	131.53
St.D.	1.92362	2.05319	12.2559	23.6079								St.D.	1.94003	0.471877	7.76846	14.4879
	abf2/ABF2	abf2/ABF2 Whi5-inducible 0nM	abf2/ABF2 Whi5-inducible 15nM	abf2/ABF2 Whi5-inducible 60nM									ABF2+WT	ABF2+Whi5-inducible 0nM	ABF2+Whi5-inducible 10nM	ABF2+Whi5-inducible 30nM
mtDNA / cell	36.6883	36.4399	63.848	102.964								mtDNA / cell	34.8471	31.4766	57.1915	121.818
St.D.	8.08171	3.49463	12.8153	9.8846								St.D.	3.86525	4.08291	6.14399	8.82555
Cell volume [fL]	69.9687	60.1083	107.142	149.916								Cell volume [fL]	42.3774	36.5615	74.7076	142.433
St.D.	4.28074	2.49847	7.13934	10.3684								St.D.	1.33853	1.57614	9.55881	12.7468
	mip1/MIP1 + abf2/ABF2	mip1/MIP1 + abf2/ABF2 Whi5-inducible 0nM	mip1/MIP1 + abf2/ABF2 Whi5-inducible 15nM	mip1/MIP1 + abf2/ABF2 Whi5-inducible 60nM									MIP1+ABF2+WT	MIP1+ABF2+Whi5-inducible 0nM	MIP1+ABF2+Whi5-inducible 10nM	MIP1+ABF2+Whi5-inducible 30nM
mtDNA / cell	28.6262	35.0152	58.7518	98.4353								mtDNA / cell	41.3095	38.9038	68.6533	143.405
St.D.	6.31632	0.7204	11.0687	7.95414								St.D.	3.39057	5.03834	4.222	7.57484
Cell volume [fL]	69.5485	67.1434	121.158	183.662								Cell volume [fL]	41.612	37.015	75.0363	134.057
St.D.	1.82379	1.00014	10.3551	12.881								St.D.	0.478259	0.387313	6.2363	5.59905

## Sheet: Extended Data Fig. 1
E.D. Fig. 1a
		WT 0nM	WT 30 nM	Whi5 inducible strain 0nM	Whi5 inducible strain 30nM
	mtDNA copies per cell replicate 1	19.9035	19.0019	20.751	70.5299
	mtDNA copies per cell replicate 2	19.4043	21.6164	24.7868	54.4121
	mtDNA copies per cell replicate 3	21.5311	20.7194	22.2824	52.5322
	Average	20.2796	20.4459	22.6067	59.1581
	St.D.	1.11217	1.32851	2.03733	9.89306
E.D. Fig. 1b
		WT 0nM	WT 30 nM	Whi5 inducible strain 0nM	Whi5 inducible strain 30nM
	Cell volume [fL] replicate 1	41.5303	41.3289	38.1668	147.314
	Cell volume [fL] replicate 2	42.9494	42.3665	43.6773	138.495
	Cell volume [fL] replicate 3	42.7276	42.274	38.0792	109.666
	Average	42.4024	41.9898	39.9744	131.825
	St.D.	0.763388	0.574222	3.20708	19.6906
E.D. Fig. 1c
		ACT1	MIP1	ABF2	ACT1	MIP1	ABF2	ACT1	MIP1	ABF2	ACT1	MIP1	ABF2
		WT 0nM	WT 0nM	WT 0nM	WT 30 nM	WT 30 nM	WT 30 nM	Whi5 inducible strain 0nM	Whi5 inducible strain 0nM	Whi5 inducible strain 0nM	Whi5 inducible strain 30nM	Whi5 inducible strain 30nM	Whi5 inducible strain 30nM
	mRNA conc. norm on WT replicate 1	0.913659	0.809244	0.86728	0.945879	0.885551	0.949059	0.721828	0.855385	0.760262	1.18077	0.867326	0.910398
	mRNA conc. norm on WT replicate 2	0.999811	1.20134	1.13648	0.590385	1.08271	0.652735	0.521135	0.556574	0.600639	0.67349	0.755051	0.657275
	mRNA conc. norm on WT replicate 3	1.08653	0.989414	0.996243	1.16451	1.0386	1.00317	0.932857	0.867326	0.942503	1.18898	0.826248	1.09776
	Average	1	1	1	0.900259	1.00229	0.868322	0.725273	0.759762	0.767801	1.01441	0.816208	0.888479
	St.D.	0.0864355	0.196263	0.134638	0.28977	0.103475	0.188654	0.205883	0.176067	0.171057	0.295278	0.0568067	0.221061
E.D. Fig. 1d
	Gene	c(mRNA big)/ c(mRNAsmall)	propagated St.E.
	ACT1	1.27119	0.296982
	COX2	0.764016	0.22915
	COX3	0.948857	0.244261
E.D. Fig. 1e								E.D. Fig. 1f
SCD				SCGE				SCD				SCGE
Time in G1-arrest [h]	Budding index [%]	St.D.		Time in G1-arrest [h]	Budding index [%]	St.D.		Time in G1-arrest [h]	Cell volume [fL]	St.D.		Time in G1-arrest [h]	Cell volume [fL]	St.D.
0	75.7879	8.21608		0	83.5271	8.61988		0	80.4051	19.0457		0	54.5795	5.78796
1	18.0125	9.57144		1	43.7204	9.89395		1	98.9468	23.5578		1	63.3713	13.374
2	4.6682	1.76839		2	12.5034	5.65831		2	143.817	31.5061		2	67.5436	10.788
3	4.84095	3.17784		3	6.58267	4.099		3	206.748	34.8923		3	81.8801	7.87663
4	6.20793	3.32926		4	3.32882	1.7456		4	275.652	35.3767		4	106.806	10.4164
5	4.59789	1.60233		5	5.15227	3.72441		5	336.047	49.0053		5	138.571	10.5509
				6	2.74257	1.75727						6	164.349	3.5196
				7	3.98267	2.80392						7	196.736	7.40431

## Sheet: Extended Data Fig. 2
E.D. Fig. 2b
		haploid SCGE			diploid SCGE			haploid SCD			diploid SCD
		Whi5-inducible 0nM	Whi5-inducible 10nM	Whi5-inducible 30nM	Whi5-inducible 0nM	Whi5-inducible 15nM	Whi5-inducible 60nM	Whi5-inducible 0nM	Whi5-inducible 60nM	Whi5-inducible 150nM	Whi5-inducible 0nM	Whi5-inducible 60nM	Whi5-inducible 150nM
	mtDNA copies / nucleoid	1.67133	1.26486	1.74618	1.98147	1.67497	1.89059	2.17088	2.71573	2.47311	2.57896	2.31177	2.38695
	propagated St.E.	0.370566	0.266438	0.265305	0.21563	0.288647	0.141767	0.335952	0.241105	0.224374	0.269132	0.184209	0.174437

## Sheet: Extended Data Fig. 3a
E.D. Fig. 3a
		mitochondrial diameter [nm] replicate 1								mitochondrial diameter [nm] replicate 2								mitochondrial diameter [nm] replicate 3
	Mitochondrion	WT 0 nM	WT 10 nM	WT 30 nM	WHI5 0 nM	WHI5 10 nM	WHI5 30 nM		Mitochondrion	WT 0 nM	WT 10 nM	WT 30 nM	WHI5 0 nM	WHI5 10 nM	WHI5 30 nM		Mitochondrion	WT 0 nM	WT 10 nM	WT 30 nM	WHI5 0 nM	WHI5 10 nM	WHI5 30 nM
	1	437	232	415	312	311	352		1	434	354	352	236	230	262		1	418	446	395	378	168	285
	2	306	517	259	383	299	296		2	414	434	259	463	291	283		2	254	372	452	339	255	331
	3	338	364	337	441	321	375		3	403	376	305	341	314	272		3	390	327	401	235	219	245
	4	298	380	298	413	316	356		4	462	223	327	339	340	230		4	299	399	413	271	284	322
	5	364	275	368	395	289	308		5	305	319	351	319	284	286		5	275	435	294	243	266	374
	6	262	251	237	350	389	247		6	245	375	400	277	293	315		6	294	252	401	361	252	267
	7	384	294	342	330	391	360		7	197	334	285	263	259	318		7	751	381	299	320	279	305
	8	464	460	260	279	413	317		8	306	380	254	244	277	351		8	388	358	419	350	215	278
	9	316	254	235	381	328	344		9	219	400	343	350	295	335		9	564	284	381	387	274	263
	10	431	213	288	321	259	344		10	289	289	422	424	232	266		10	406	219	452	459	227	346
	11	297	422	234	247	497	298		11	438	362	329	308	283	238		11	390	298	355	287	217	347
	12	477	250	241	249	425	358		12	439	282	309	331	273	231		12	371	335	406	337	249	203
	13	618	401	269	285	413	344		13	349	404	309	342	245	295		13	396	268	422	338	217	314
	14	352	341	543	275	223	397		14	470	382	294	164	274	244		14	455	343	309	397	264	251
	15	462	359	353	424	462	392		15	341	310	234	268	293	303		15	380	358	302	335	194	266
	16	486	360	401	429	356	387		16	284	307	246	275	288	273		16	355	219	362	330	205	243
	17	326	403	338	403	438	385		17	269	356	315	205	272	234		17	389	285	408	189	325	259
	18	400	297	431	201	250	375		18	341	289	277	368	299	243		18	266	318	362	376	243	328
	19	466	430	400	245	339	385		19	284	192	302	354	414	233		19	467	305	493	412	259	300
	20	292	403	347	229	346	353		20	334	416	413	254	340	214		20	417	299	382	338	227	306
	21	415	291	356	241	302	406		21	279	381	307	285	331	234		21	422	347	472	207	268	370
	22	454	348	221	228	381	381		22	244	312	454	411	280	299		22	380	354	376	288	309	333
	23	347	384	309	264	428	376		23	363	387	234	434	330	259		23	241	359	278	332	235	261
	24	297	301	318	304	387	274		24	323	339	337	450	306	276		24	338	344	364	202	372	310
	25	433	400	379	240	375	318		25	338	389	280	314	275	404		25	381	508	267	336	336	310
	26	393	338	369	361	274	418		26	407	320	241	220	295	382		26	299	557	234	387	302	345
	27	367	455	350	214	302	307		27	294	388	338	229	287	240		27	377	568	302	464	242	343
	28	408	254	490	292	304	349		28	269	391	309	299	207	362		28	394	374	215	269	214	348
	29	502	372	278	265	468	278		29	230	347	328	322	389	324		29	262	462	312	314	292	284
	30	511	470	379	355	391	295		30	247	326	311	412	283	450		30	390	410	318	340	285	358
	31	472	470	260	354	488	329		31	321	396	358	313	305	391		31	355	369	352	326	294	281
	32	245	355	226	288	344	397		32	349	379	295	287	205	431		32	250	411	289	300	217	369
	33	330	230	198	328	368	377		33	321	428	280	310	394	369		33	221	309	395	369	273	255
	34	392	375	306	390	437	366		34	295	412	360	177	288	278		34	268	329	362	295	322	263
	35	362	475	303	190	432	254		35	362	297	346	300	405	260		35	271	439	396	286	261	402
	36	348	482	365	235	467	342		36	330	401	256	354	386	429		36	226	445	437	329	228	263
	37	345	514	266	410	310	293		37	266	344	265	417	313	241		37	435	396	329	235	225	368
	38	364	238	290	311	381	381		38	260	403	234	265	257	276		38	319	299	483	318	285	305
	39	510	314	333	339	459	391		39	421	350	331	227	274	409		39	331	382	434	211	296	385
	40	529	314	316	242	343	500		40	323	375	193	336	281	258		40	334	401	330	339	249	400
	41	282	258	257	282	314	352		41	274	315	438	336	262	190		41	313	187	328	233	328	250
	42	326	375	428	259	371	394		42	414	358	442	428	185	372		42	205	215	261	264	285	205
	43	287	440	478	358	229	263		43	386	356	371	397	168	342		43	368	329	263	353	271	356
	44	323	404	414	438	336	398		44	297	334	329	388	169	405		44	366	300	480	269	322	382
	45	393	422	270	408	323	395		45	490	334	334	381	316	414		45	266	262	450	261	263	273
	46	439	436	207	464	436	360		46	320	329	285	303	369	419		46	325	354	274	285	187	331
	47	593	418	310	400	400	288		47	429	384	374	260	322	332		47	349	390	322	374	148	278
	48	286	277	239	382	542	315		48	247	481	218	327	308	277		48	346	369	410	450	188	343
	49	244	279	318	355	477	370		49	567	342	268	413	399	222		49	359	307	299	343	250	438
	50	506	450	308	314	469	394		50	284	230	303	406	352	428		50	368	398	369	276	273	345
	51	270	436	346	247	352	405		51	339	314	409	414	259	310		51	369	369	358	318	212	549
	52	322	391	354	281	241	259		52	425	365	389	497	288	373		52	294	405	415	360	495	323
	53	501	347	265	308	385	313		53	225	385	263	297	373	346		53	449	422	375	318	281	382
	54	475	273	344	299	415	337		54	424	384	332	306	467	441		54	306	363	237	394	235	335
	55	460	318	363	226	312	251		55	438	409	336	340	367	564		55	364	346	330	453	304	304
	56	383	352	443	285	395	294		56	387	320	301	420	463	381		56	360	243	371	474	488	308
	57	434	549	374	311	385	427		57	391	300	370	314	248	345		57	318	374	285	433	427	235
	58	377	176	431	290	368	295		58	351	402	391	270	466	440		58	210	191	422	380	198	223
	59	435	340	367	351	377	348		59	516	312	239	425	449	435		59	238	272	372	262	583	320
	60	333	347	395	203	251	311		60	348	384	229	369	552	342		60	237	249	429	293	420	309
	61	394	433	368	340	270	352		61	356	435	328	312	298	328		61	234	236	421	316	320	281
	62	347	332	440	340	232	287		62	385	341	392	220	359	364		62	252	272	224	267	387	434
	63	219	348	278	386	350	241		63	268	353	263	422	351	371		63	300	339	380	340	291	331
	64	284	431	345	386	310	349		64	281	297	205	400	266	394		64	308	324	367	381	217	357
	65	246	330	599	286	353	343		65	308	419	321	420	294	360		65	299	365	267	270	280	365
	66	298	404	376	401	305	290		66	348	390	322	239	326	345		66	249	377	273	239	388	289
	67	425	380	412	427	344	243		67	289	346	395	309	278	264		67	205	330	423	300	406	380
	68	358	166	376	318	352	253		68	410	243	334	283	317	345		68	309	326	368	260	316	247
	69	294	380	326	375	416	268		69	372	286	278	320	252	349		69	368	290	397	318	404	329
	70	408	398	385	352	462	343		70	355	232	350	423	379	273		70	272	272	315	341	316	331
	71	454	244	344	376	452	411		71	377	321	320	415	353	302		71	346	364	511	348	403	429
	72	530	374	244	433	220	313		72	649	348	464	485	371	318		72	277	388	507	269	290	284
	73	313	364	268	349	308	272		73	371	294	361	480	302	323		73	253	283	362	313	235	363
	74	320	362	438	452	383	328		74	412	270	265	407	290	275		74	239	367	478	389	373	317
	75	530	387	356	419	262	251		75	349	333	387	309	346	344		75	365	406	379	315	233	281
	76	476	287	356	500	340	295		76	357	301	276	295	282	196		76	240	434	381	328	197	340
	77	468	253	447	315	225	337		77	340	325	411	333	210	375		77	350	322	488	339	379	288
	78	489	297	310	323	314	352		78	198	364	328	339	227	263		78	377	344	241	385	405	308
	79	241	433	300	305	377	205		79	359	335	326	413	268	284		79	330	259	183	360	293	391
	80	446	403	502	286	318	270		80	345	180	199	362	366	345		80	340	329	288	432	292	438
	81	407	423	375	320	397	269		81	274	366	452	380	313	375		81	288	273	286	353	315	278
	82	299	332	320	343	392	368		82	361	309	362	289	263	277		82	289	372	254	293	334	353
	83	356	481	360	375	380	333		83	251	428	455	315	286	285		83	414	411	258	287	314	380
	84	294	338	379	386	349	341		84	373	315	374	334	288	338		84	427	246	274	407	234	337
	85	294	370	213	359	247	372		85	372	417	268	312	425	349		85	361	454	276	291	289	277
	86	269	332	240	353	344	450		86	520	289	201	356	304	315		86	415	476	349	265	239	294
	87	295	309	334	357	266	337		87	410	371	190	285	278	317		87	223	237	370	338	330	318
	88	384	422	249	273	305	318		88	525	277	297	306	382	310		88	401	283	316	290	244	349
	89	245	289	286	391	294	251		89	268	339	335	245	248	289		89	419	265	309	372	329	366
	90	419	389	287	267	287	326		90	270	338	187	329	361	279		90	232	442	236	365	375	386
	91	516	329	320	336	216	274		91	398	450	477	316	405	300		91	343	290	383	384	279	324
	92	506	222	382	310	190	374		92	352	314	469	362	371	346		92	372	393	327	395	349	290
	93	349	308	368	485	286	303		93	319	352	435	379	325	273		93	328	416	353	311	174	404
	94	271	197	546	444	287	357		94	262	295	303	239	364	335		94	376	466	264	369	289	270
	95	341	270	224	535	437	428		95	351	235	377	487	300	292		95	476	301	252	373	339	309
	96	558	426	441	519	540	318		96	325	395	251	520	384	228		96	400	516	437	274	463	315
	97	372	462	435	374	421	391		97	279	367	328	282	273	278		97	355	407	394	416	394	363
	98	389	380	574	313	289	380		98	319	391	400	322	374	337		98	409	365	473	285	331	388
	99	333	291	376	325	465	283		99	452	432	362	285	336	289		99	322	424	368	412	309	252
	100	405	334	426	390	457	551		100	298	413	278	220	407	319		100	312	306	395	255	329	322

[truncated: 12 more sheets: Extended Data Fig. 3b, Extended Data Fig. 3c, Extended Data Fig 3d, Extended Data Fig. 4b, Extended Data Fig. 4c, Extended Data Fig. 4d-h, Extended Data Fig. 5, Extended Data Fig. 6, Extended Data Fig. 7, Extended Data Fig. 9, Extended Data Fig. 10a-b, Extended Data Fig. 10c]
